# Supplementary material for: Two Cycloartenol Synthases for Phytosterol Biosynthesis in Polygala tenuifolia Willd
Source: Int J Mol Sci. 2017 Nov 15;18(11):2426. doi: 10.3390/ijms18112426 (PMC5713394; doi:10.3390/ijms18112426)
Supplement: Supplementary file 1 [file ijms-18-02426-s001.zip]

Archive with 3 entries (3 files):
- Table S3. DEUG analysis of unigenes from RNA-seq of P. tenuifolia seedlings after MeJA treatment..xlsx
- Table S4. Phytosterol unigenes_DEUGs analysis of unigenes related to phytosterol biosynthesis.xlsx
- Table S1 and S2. Accession data for the OSCs..pdf
