# Supplementary material for: Two Cycloartenol Synthases for Phytosterol Biosynthesis in Polygala tenuifolia Willd
Source: Int J Mol Sci. 2017 Nov 15;18(11):2426. doi: 10.3390/ijms18112426 (PMC5713394; doi:10.3390/ijms18112426)
Supplement: Supplementary file 1 [file ijms-18-02426-s001.zip › Table S3. DEUG analysis of unigenes from RNA-seq of P. tenuifolia seedlings after MeJA treatment..xlsx]

## Sheet: CON_1-MJ_1.genes
Supplemental Table S3. DEUG analysis of unigenes from RNA-seq of P. tenuifolia seedlings after MeJA treatment
Gene ID	GeneName	Description	Log2fc	p-value	q-value	Con (FPKM)	MeJA (FPKM)
TBIU020457	S4	Ribonuclease S-4 [Source:SWISS;ACC:Q38717]	22.9	5.44703e-14	6.80214e-09	0	3082.4
TBIU079351	DIR23	Dirigent protein 23 [Source:SWISS;ACC:Q84TH6]	19.2	2.75139e-10	6.87176e-06	0	266.53
TBIU009977	JMT	Jasmonate O-methyltransferase [Source:SWISS;ACC:Q9AR07]	18.9	6.24387e-10	1.11389e-05	0	125.67
TBIU045240	LOX2.1	Linoleate 13S-lipoxygenase 2-1, chloroplastic [Source:SWISS;ACC:O24370]	18.3	2.56008e-09	3.19698e-05	0	41.48
TBIU012299	MYB4	Myb-related protein Myb4 [Source:SWISS;ACC:Q7XBH4]	18.2	3.29429e-09	3.73985e-05	0	170.09
TBIU024150	LAC1	Laccase-1 [Source:SWISS;ACC:Q9LMS3]	18.2	3.67167e-09	3.82093e-05	0	52.34
TBIU048532	CAD	Probable mannitol dehydrogenase [Source:SWISS;ACC:Q9ZRF1]	18.1	4.64629e-09	4.46322e-05	0	75.38
TBIU045242	LOX2.1	Linoleate 13S-lipoxygenase 2-1, chloroplastic [Source:SWISS;ACC:O24370]	18	5.97017e-09	5.32531e-05	0	37.19
TBIU004306	ERF1	Ethylene-responsive transcription factor 1 [Source:SWISS;ACC:Q40476]	17.3	3.85584e-08	0.000267505	0	82.64
TBIU014096	TIFY6B	Protein TIFY 6B [Source:SWISS;ACC:Q9LVI4]	17	9.3823e-08	0.00050941	0	26.01
TBIU062201	SBDS	Ribosome maturation protein SBDS [Source:SWISS;ACC:Q3SWZ6]	16.9	1.41655e-07	0.000668302	0	29.78
TBIU012306	DOX1	Alpha-dioxygenase 1 [Source:SWISS;ACC:Q9SGH6]	16.9	1.44494e-07	0.000668302	0	31.03
TBIU013166	FLS	Flavonol synthase/flavanone 3-hydroxylase [Source:SWISS;ACC:Q7XZQ6]	16.8	1.66532e-07	0.000742721	0	31.29
TBIU048174	RNS7_NICAL	Ribonuclease S-7 [Source:SWISS;ACC:Q40381]	16.8	2.07089e-07	0.000862029	0	36.83
TBIU019639	DTYMK	Thymidylate kinase [Source:SWISS;ACC:P23919]	16.6	3.48617e-07	0.00124385	0	27.85
TBIU094935	-	-	16.5	4.86579e-07	0.00164224	0	37.44
TBIU022558	At4g10040	Probable cytochrome c At4g10040 [Source:SWISS;ACC:Q9T0G2]	16.4	5.43558e-07	0.00172099	0	41.29
TBIU043871	tmem214-a	Transmembrane protein 214-A [Source:SWISS;ACC:A0JMW6]	16.4	5.51256e-07	0.00172099	0	14
TBIU059479	VPS35A	Vacuolar protein sorting-associated protein 35A [Source:SWISS;ACC:Q7X659]	16.3	9.18419e-07	0.00220558	0	9.51
TBIU004405	-	-	16.2	1.10893e-06	0.00256446	0	63.79
TBIU055105	AAR2	Protein AAR2 homolog [Source:SWISS;ACC:Q08DJ7]	16.1	1.54552e-06	0.00325168	0	7.54
TBIU013710	-	-	16	1.80948e-06	0.0035307	0	26.57
TBIU034801	TIFY10A	Protein TIFY 10A [Source:SWISS;ACC:Q9LMA8]	16	1.87955e-06	0.003611	0	18.74
TBIU040844	At4g27290	G-type lectin S-receptor-like serine/threonine-protein kinase At4g27290 [Source:SWISS;ACC:O81832]	16	2.30806e-06	0.00428828	0	16.67
TBIU094797	-	-	15.8	3.3661e-06	0.00575824	0	36.09
TBIU000782	LOX2.1	Linoleate 13S-lipoxygenase 2-1, chloroplastic [Source:SWISS;ACC:O24370]	15.8	4.02651e-06	0.00661609	0	36.52
TBIU059582	ETR2	Ethylene receptor 2 [Source:SWISS;ACC:Q0WPQ2]	15.8	4.4166e-06	0.00689421	0	5.54
TBIU043815	BGLU13	Beta-glucosidase 13 [Source:SWISS;ACC:Q9LU02]	15.8	4.216e-06	0.00672039	0	6.1
TBIU061909	ABCG36	ABC transporter G family member 36 [Source:SWISS;ACC:Q9XIE2]	15.8	3.3661e-06	0.00575824	0	3.87
TBIU036538	-	-	15.8	4.02651e-06	0.00661609	0	10.78
TBIU035609	VTE1	Tocopherol cyclase, chloroplastic [Source:SWISS;ACC:Q94FY7]	15.7	5.21813e-06	0.00748999	0	7.48
TBIU025669	HSFB3	Heat stress transcription factor B-3 [Source:SWISS;ACC:O22230]	15.7	5.47939e-06	0.00777563	0	16.11
TBIU060523	ITPK2	Inositol-tetrakisphosphate 1-kinase 2 [Source:SWISS;ACC:Q9SUG3]	15.7	5.03219e-06	0.00745079	0	8.04
TBIU058647	-	-	15.6	7.63435e-06	0.00982847	0	4.81
TBIU063794	TARBP1	Probable methyltransferase TARBP1 [Source:SWISS;ACC:Q13395]	15.6	8.27216e-06	0.0103301	0	2.28
TBIU004324	WRKY49	Probable WRKY transcription factor 49 [Source:SWISS;ACC:Q9FHR7]	15.6	8.27216e-06	0.0103301	0	34.97
TBIU009440	v1g245966	Ribosomal RNA processing protein 36 homolog [Source:SWISS;ACC:A7SL20]	15.6	7.43526e-06	0.00967188	0	8.8
TBIU052321	PYRD	Riboflavin biosynthesis protein PYRD, chloroplastic [Source:SWISS;ACC:Q8GWP5]	15.6	7.14843e-06	0.00967188	0	7.27
TBIU035905	GSVIVT00026920001	Probable polygalacturonase [Source:SWISS;ACC:A7PZL3]	15.6	6.36584e-06	0.00886238	0	6.89
TBIU063789	ARAD1	Probable arabinosyltransferase ARAD1 [Source:SWISS;ACC:Q6DBG8]	15.6	6.78681e-06	0.00931344	0	4.89
TBIU090880	-	-	15.5	8.8542e-06	0.0107496	0	61.4
TBIU007646	-	-	15.5	9.10102e-06	0.0107727	0	57.99
TBIU021285	guaD	Guanine deaminase [Source:SWISS;ACC:O34598]	15.5	1.07728e-05	0.0119334	0	9.75
TBIU055522	RBM39	RNA-binding protein 39 [Source:SWISS;ACC:Q14498]	15.5	1.10868e-05	0.0121447	0	5.46
TBIU059349	-	-	15.5	9.22758e-06	0.0107727	0	45.61
TBIU065131	CNOT3	CCR4-NOT transcription complex subunit 3 [Source:SWISS;ACC:O75175]	15.5	1.01767e-05	0.011449	0	5.45
TBIU001091	-	-	15.4	1.54039e-05	0.0150282	0	30.32
TBIU078668	-	-	15.4	1.38372e-05	0.0142806	0	12.07
TBIU013682	ATHB-7	Homeobox-leucine zipper protein ATHB-7 [Source:SWISS;ACC:P46897]	15.4	1.26468e-05	0.0136147	0	13.03
TBIU046087	ALDH3I1	Aldehyde dehydrogenase family 3 member I1, chloroplastic [Source:SWISS;ACC:Q8W033]	15.4	1.47072e-05	0.0145763	0	6.63
TBIU023704	B2_DAUCA	B2 protein [Source:SWISS;ACC:P37707]	15.4	1.58908e-05	0.0152647	0	6.32
TBIU057038	BHLH70	Transcription factor bHLH70 [Source:SWISS;ACC:O81037]	15.4	1.49351e-05	0.0146855	0	6.26
TBIU053162	CYCT1-1	Cyclin-T1-4 [Source:SWISS;ACC:Q2QQS5]	15.4	1.42641e-05	0.0145763	0	5.11
TBIU087692	-	-	15.3	1.74683e-05	0.0159227	0	25.02
TBIU099142	-	-	15.3	1.71926e-05	0.0159035	0	13.94
TBIU009005	-	-	15.3	2.02094e-05	0.0172898	0	13.47
TBIU062691	-	-	15.3	1.98801e-05	0.0172402	0	51.03
TBIU002235	S-2	Ribonuclease S-2 [Source:SWISS;ACC:P04007]	15.3	1.66568e-05	0.0155229	0	20.26
TBIU054119	IP5P1	Type I inositol 1,4,5-trisphosphate 5-phosphatase 1 [Source:SWISS;ACC:Q84MA2]	15.3	2.0888e-05	0.0177446	0	4.03
TBIU064792	CPR5	Protein CPR-5 [Source:SWISS;ACC:Q9LV85]	15.3	1.61412e-05	0.0153869	0	5.77
TBIU049685	-	-	15.3	2.19588e-05	0.0185282	0	4.82
TBIU041784	MIOX1	Inositol oxygenase 1 [Source:SWISS;ACC:Q8L799]	15.3	1.80362e-05	0.016088	0	6.9
TBIU043440	SERAC1	Protein SERAC1 [Source:SWISS;ACC:Q2TBM9]	15.3	1.63965e-05	0.0153952	0	3.38
TBIU051774	PIGF	Phosphatidylinositol-glycan biosynthesis class F protein [Source:SWISS;ACC:Q07326]	15.2	2.84334e-05	0.0217728	0	10.05
TBIU056033	SERINC3	Serine incorporator 3 [Source:SWISS;ACC:Q13530]	15.2	2.89425e-05	0.0217728	0	5.05
TBIU087982	-	-	15.1	3.66847e-05	0.025882	0	26.02
TBIU058956	XBAT33	E3 ubiquitin-protein ligase XBAT33 [Source:SWISS;ACC:Q4FE45]	15.1	3.66847e-05	0.025882	0	4.97
TBIU006573	D14	Probable strigolactone esterase D14 [Source:SWISS;ACC:Q10QA5]	15.1	3.05377e-05	0.0226993	0	22.15
TBIU016370	FRO8	Ferric reduction oxidase 8, mitochondrial [Source:SWISS;ACC:Q8VY13]	15.1	3.34405e-05	0.0244209	0	4.81
TBIU055515	RBM39	RNA-binding protein 39 [Source:SWISS;ACC:Q14498]	15.1	3.80885e-05	0.0262785	0	3.9
TBIU057923	BLH1	BEL1-like homeodomain protein 1 [Source:SWISS;ACC:Q9SJ56]	15.1	4.18929e-05	0.0279759	0	4.19
TBIU034542	At1g09160	Probable protein phosphatase 2C 5 [Source:SWISS;ACC:O80492]	15.1	3.46947e-05	0.025044	0	5.88
TBIU063112	SIZ1	E3 SUMO-protein ligase SIZ1 [Source:SWISS;ACC:Q680Q4]	15.1	6.50168e-08	0.000427325	0	13.77
TBIU050017	FAM214B	Protein FAM214B [Source:SWISS;ACC:Q4R676]	15.1	3.73786e-05	0.0259651	0	3.83
TBIU065767	SOV	DIS3-like exonuclease 2 {ECO:0000255|HAMAP-Rule:MF_03045} [Source:SWISS;ACC:P0DM58]	15.1	3.60064e-05	0.0256937	0	3.12
TBIU006035	CYP94C1	Cytochrome P450 94C1 [Source:SWISS;ACC:Q9ZUX1]	15	4.52715e-05	0.0289919	0	11.58
TBIU010459	-	-	15	4.52715e-05	0.0289919	0	15.63
TBIU012307	DOX1	Alpha-dioxygenase 1 [Source:SWISS;ACC:Q9SGH6]	15	4.70841e-05	0.0292526	0	6.95
TBIU063871	At4g31480	Coatomer subunit beta-1 [Source:SWISS;ACC:Q9SV21]	15	5.098e-05	0.0301674	0	3.43
TBIU053642	APK1A	Protein kinase APK1A, chloroplastic [Source:SWISS;ACC:Q06548]	15	5.64128e-05	0.032402	0	12.48
TBIU058390	At3g48440	Zinc finger CCCH domain-containing protein 43 [Source:SWISS;ACC:Q9STM4]	15	4.80233e-05	0.0296214	0	5.3
TBIU055101	AAR2	Protein AAR2 homolog [Source:SWISS;ACC:Q08DJ7]	15	4.70841e-05	0.0292526	0	3.65
TBIU033290	CSTF77	Cleavage stimulation factor subunit 77 {ECO:0000303|PubMed:12379796} [Source:SWISS;ACC:Q8GUP1]	15	4.35426e-05	0.0285096	0	5.98
TBIU072974	-	-	15	4.6167e-05	0.0291174	0	26.5
TBIU028103	-	-	14.9	5.87801e-05	0.033037	0	11.39
TBIU008524	BHLH19	Transcription factor bHLH19 [Source:SWISS;ACC:Q1PF16]	14.9	6.12685e-05	0.0336317	0	9.54
TBIU031059	ctps	CTP synthase [Source:SWISS;ACC:Q54V77]	14.9	7.10398e-05	0.0369638	0	3.76
TBIU056801	SPBC3E7.09	Uncharacterized protein slp1 {ECO:0000250|UniProtKB:Q12232} [Source:SWISS;ACC:O59729]	14.9	6.12685e-05	0.0336317	0	5.11
TBIU021861	DER1	Derlin-1 [Source:SWISS;ACC:Q8VZU9]	14.9	7.10398e-05	0.0369638	0	7.27
TBIU078085	-	-	14.9	7.57973e-05	0.0386343	0	16.63
TBIU034429	HDA15	Histone deacetylase 15 [Source:SWISS;ACC:Q8GXJ1]	14.9	7.74678e-05	0.0388515	0	2.84
TBIU034128	Tf2-11	Transposon Tf2-11 polyprotein [Source:SWISS;ACC:Q9UR07]	14.9	7.57973e-05	0.0386343	0	2.23
TBIU053155	CYCT1-1	Cyclin-T1-4 [Source:SWISS;ACC:Q2QQS5]	14.9	5.87801e-05	0.033037	0	3.69
TBIU068180	CSLD3	Cellulose synthase-like protein D3 [Source:SWISS;ACC:Q9M9M4]	14.9	5.87801e-05	0.033037	0	3.28
TBIU038660	IQD14	Protein IQ-DOMAIN 14 [Source:SWISS;ACC:Q8LPG9]	14.9	6.80675e-05	0.0362241	0	4.13
TBIU055529	Rbm39	RNA-binding protein 39 [Source:SWISS;ACC:Q8VH51]	14.8	8.65171e-05	0.0424927	0	3.64
TBIU068188	B120	G-type lectin S-receptor-like serine/threonine-protein kinase B120 [Source:SWISS;ACC:O81906]	14.8	0.000106238	0.0498749	0	18.58
TBIU068971	RPL2	60S ribosomal protein L2, mitochondrial [Source:SWISS;ACC:P92812]	14.8	7.25744e-08	0.000435207	0	25.25
TBIU000582	AMAT	Methanol O-anthraniloyltransferase [Source:SWISS;ACC:Q3ZPN4]	14.7	0.000131614	0.0566748	0	90.19
TBIU007860	-	-	14.7	0.000122419	0.054598	0	67.65
TBIU053994	MYB4	Myb-related protein Myb4 [Source:SWISS;ACC:Q7XBH4]	14.7	0.000125396	0.055529	0	7
TBIU030706	YPQ1	Probable vacuolar amino acid transporter YPQ1 [Source:SWISS;ACC:Q12010]	14.7	0.000138206	0.0585047	0	5.98
TBIU008153	-	-	14.7	0.000122419	0.054598	0	18.06
TBIU067466	ABCG11	ABC transporter G family member 11 [Source:SWISS;ACC:Q8RXN0]	14.7	0.000111329	0.0515484	0	4.93
TBIU034416	HDA15	Histone deacetylase 15 [Source:SWISS;ACC:Q8GXJ1]	14.7	0.00014165	0.059359	0	2.3
TBIU054294	HERK1	Receptor-like protein kinase HERK 1 [Source:SWISS;ACC:Q9LX66]	14.7	0.000134862	0.0574787	0	2.64
TBIU033979	RPL3	60S ribosomal protein L3 [Source:SWISS;ACC:P35684]	14.7	0.000134862	0.0574787	0	6.71
TBIU053208	-	-	14.7	0.00012846	0.0557007	0	4.81
TBIU043444	SERAC1	Protein SERAC1 [Source:SWISS;ACC:Q2TBM9]	14.7	0.000119527	0.0542772	0	1.99
TBIU059256	VAL1	B3 domain-containing transcription repressor VAL1 [Source:SWISS;ACC:Q8W4L5]	14.6	0.000192192	0.0722908	0	2.83
TBIU033895	tas	Protein tas [Source:SWISS;ACC:P0A9T5]	14.6	0.000177767	0.0693332	0	5.32
TBIU076120	DOX1	Alpha-dioxygenase 1 [Source:SWISS;ACC:Q9SGH6]	14.6	0.000152618	0.0633176	0	21.64
TBIU040691	At1g06840	Probable LRR receptor-like serine/threonine-protein kinase At1g06840 [Source:SWISS;ACC:C0LGD7]	14.6	0.000168868	0.0669456	0	7.07
TBIU035707	At4g15970	Uncharacterized protein At4g15970 [Source:SWISS;ACC:P0C042]	14.6	7.43526e-06	0.00967188	0	6.77
TBIU067639	RFC1	Replication factor C subunit 1 [Source:SWISS;ACC:Q9C587]	14.6	0.000177767	0.0693332	0	2.13
TBIU064353	PtdIns-3-kinase	Phosphatidylinositol 3-kinase, root isoform [Source:SWISS;ACC:P42347]	14.6	0.000156498	0.0644988	0	2.72
TBIU000381	-	-	14.5	0.000219475	0.0789844	0	15.08
TBIU068884	SKIV2L2	Superkiller viralicidic activity 2-like 2 [Source:SWISS;ACC:P42285]	14.5	0.00023807	0.0825824	0	1.98
TBIU014811	HEX6	Hexose carrier protein HEX6 [Source:SWISS;ACC:Q07423]	14.5	0.000208039	0.0761863	0	4.06
TBIU066653	SPBC29A10.10c	Uncharacterized ATP-dependent helicase C29A10.10c [Source:SWISS;ACC:O94387]	14.5	0.000265877	0.0895326	0	1.46
TBIU031752	-	-	14.5	0.000231669	0.0814941	0	4.91
TBIU067983	MCTP1	Multiple C2 and transmembrane domain-containing protein 1 [Source:SWISS;ACC:Q6DN14]	14.5	0.000225474	0.079764	0	2.17
TBIU067839	ATX5	Histone-lysine N-methyltransferase ATX5 [Source:SWISS;ACC:Q8GZ42]	14.5	0.000219475	0.0789844	0	1.8
TBIU039402	AIP1	Protein phosphatase 2C 3 [Source:SWISS;ACC:Q9LNW3]	14.5	0.000208039	0.0761863	0	5.05
TBIU056860	WLIM2B	LIM domain-containing protein WLIM2b {ECO:0000305} [Source:SWISS;ACC:Q9M047]	14.5	0.000251515	0.0865253	0	4.66
TBIU067757	rbm5-b	RNA-binding protein 5-B [Source:SWISS;ACC:Q6DDU9]	14.5	0.000281227	0.0929077	0	1.94
TBIU076914	-	-	14.5	0.00023807	0.0825824	0	16.07
TBIU075782	-	-	14.5	0.000244682	0.084641	0	20.92
TBIU105394	At2g16250	Probable LRR receptor-like serine/threonine-protein kinase At2g16250 [Source:SWISS;ACC:C0LGK4]	14.4	0.000375874	0.112293	0	3.92
TBIU029695	ERF2	Ethylene-responsive transcription factor 2 [Source:SWISS;ACC:Q40479]	14.4	0.000289298	0.0946179	0	21.08
TBIU050082	SRP54	Signal recognition particle 54 kDa protein 2 [Source:SWISS;ACC:P49972]	14.4	0.000364859	0.11016	0	3.23
TBIU071136	-	-	14.4	0.000297647	0.0965442	0	26.71
TBIU062619	-	-	14.4	0.000324472	0.101552	0	2.59
TBIU060710	ELP6	Elongator complex protein 6 [Source:SWISS;ACC:Q8L9Y2]	14.4	0.000334047	0.103511	0	4.16
TBIU097921	ERF114	Ethylene-responsive transcription factor ERF114 [Source:SWISS;ACC:Q9FH54]	14.3	0.000495091	0.131265	0	4.82
TBIU084180	-	-	14.3	0.000510939	0.133763	0	30.35
TBIU062060	ncor1	Nuclear receptor corepressor 1 [Source:SWISS;ACC:Q4KKX4]	14.3	0.000479822	0.128846	0	1.55
TBIU048307	CDS1	Phosphatidate cytidylyltransferase [Source:SWISS;ACC:O04928]	14.3	0.000399114	0.115908	0	3.69
TBIU006036	CP450_HELAN	Cytochrome P450 {ECO:0000250|UniProtKB:O81117} [Source:SWISS;ACC:P85191]	14.3	0.000479822	0.128846	0	17.52
TBIU046466	AAP1	Amino acid permease 1 [Source:SWISS;ACC:Q42400]	14.3	0.000387287	0.113651	0	3.01
TBIU016216	-	-	14.3	0.000479822	0.128846	0	14.62
TBIU003275	-	-	14.3	0.000450931	0.124308	0	12.17
TBIU045745	PCMP-H87	Pentatricopeptide repeat-containing protein At3g24000, mitochondrial [Source:SWISS;ACC:Q9LIQ7]	14.3	0.000399114	0.115908	0	1.95
TBIU020400	-	-	14.3	0.000479822	0.128846	0	4.02
TBIU063016	CSTF50	Cleavage stimulation factor subunit 50 {ECO:0000303|PubMed:12379796} [Source:SWISS;ACC:Q8L4J2]	14.3	0.000411373	0.118095	0	2.83
TBIU034547	At1g09160	Probable protein phosphatase 2C 5 [Source:SWISS;ACC:O80492]	14.3	0.000450931	0.124308	0	3.35
TBIU065297	At5g07800	Flavin-containing monooxygenase FMO GS-OX-like 9 [Source:SWISS;ACC:Q9FF12]	14.3	0.00046511	0.127173	0	5.57
TBIU054419	-	-	14.3	0.000437262	0.122157	0	2.92
TBIU023201	PECS-2.1	Pectinesterase 2 [Source:SWISS;ACC:O04887]	14.3	0.000450931	0.124308	0	15.19
TBIU040211	-	-	14.3	0.000479822	0.128846	0	2.37
TBIU044649	TT12	Protein TRANSPARENT TESTA 12 [Source:SWISS;ACC:Q9LYT3]	14.3	0.000437262	0.122157	0	9.24
TBIU081892	-	-	14.2	0.000684361	0.161617	0	18.91
TBIU098495	-	-	14.2	0.000544481	0.139331	0	53.73
TBIU031841	At2g26790	Pentatricopeptide repeat-containing protein At2g26790, mitochondrial [Source:SWISS;ACC:O81028]	14.2	0.000510939	0.133763	0	1.6
TBIU074885	-	-	14.2	0.000562229	0.141268	0	12.81
TBIU001072	-	-	14.2	0.000544481	0.139331	0	25.32
TBIU042606	Cnot11	CCR4-NOT transcription complex subunit 11 [Source:SWISS;ACC:B0BNA9]	14.2	0.000562229	0.141268	0	3.67
TBIU020535	At1g67900	BTB/POZ domain-containing protein At1g67900 [Source:SWISS;ACC:Q9C9V6]	14.2	0.000640444	0.154995	0	2.46
TBIU007834	HSFA5	Heat stress transcription factor A-5 [Source:SWISS;ACC:Q94BZ5]	14.2	0.000562229	0.141268	0	5.77
TBIU046941	ACS1	1-aminocyclopropane-1-carboxylate synthase 1 [Source:SWISS;ACC:Q9MB95]	14.2	0.000580667	0.143874	0	4.25
TBIU054476	-	-	14.2	0.000544481	0.139331	0	2.93
TBIU063122	SIZ1	E3 SUMO-protein ligase SIZ1 [Source:SWISS;ACC:Q680Q4]	14.2	0.000562229	0.141268	0	1.76
TBIU034157	CODM	Codeine O-demethylase [Source:SWISS;ACC:D4N502]	14.2	2.62643e-11	1.63992e-06	0.04	506.18
TBIU052883	-	-	14.1	0.000707654	0.163346	0	1.63
TBIU004305	-	-	14.1	0.000810727	0.174988	0	14.9
TBIU008518	-	-	14.1	0.00078338	0.172839	0	8.26
TBIU046100	ALDH3I1	Aldehyde dehydrogenase family 3 member I1, chloroplastic [Source:SWISS;ACC:Q8W033]	14.1	0.000707654	0.163346	0	2.85
TBIU034426	HDA15	Histone deacetylase 15 [Source:SWISS;ACC:Q8GXJ1]	14.1	0.000731891	0.16591	0	1.67
TBIU054117	IP5P1	Type I inositol 1,4,5-trisphosphate 5-phosphatase 1 [Source:SWISS;ACC:Q84MA2]	14.1	3.16606e-05	0.0232571	0	4.82
TBIU057628	IQD31	Protein IQ-DOMAIN 31 [Source:SWISS;ACC:Q8L4D8]	14.1	0.000899809	0.190129	0	4.51
TBIU047209	-	-	14.1	0.00083921	0.180067	0	5.26
TBIU044173	ATTRANS 11	Phospho-N-acetylmuramoyl-pentapeptide-transferase homolog [Source:SWISS;ACC:O49730]	14.1	0.000810727	0.174988	0	2
TBIU043936	AMPD	AMP deaminase [Source:SWISS;ACC:O80452]	14.1	0.000707654	0.163346	0	2.04
TBIU048989	-	-	14.1	0.000899809	0.190129	0	2.02
TBIU036395	TPS9	Probable alpha,alpha-trehalose-phosphate synthase [UDP-forming] 9 [Source:SWISS;ACC:Q9LRA7]	14.1	0.000810727	0.174988	0	1.87
TBIU040742	ORP3A	Oxysterol-binding protein-related protein 3A [Source:SWISS;ACC:Q9LZM1]	14.1	0.000731891	0.16591	0	3.07
TBIU059724	RBK1	Receptor-like cytosolic serine/threonine-protein kinase RBK1 [Source:SWISS;ACC:Q8H1D6]	14.1	0.00078338	0.172839	0	2.75
TBIU073845	-	-	14.1	0.000932042	0.195578	0	19.51
TBIU043564	-	-	14.1	0.000707654	0.163346	0	3.33
TBIU033939	Tbc1d15	TBC1 domain family member 15 [Source:SWISS;ACC:Q9CXF4]	14.1	0.000757118	0.170149	0	2.4
TBIU053332	NPC1	Niemann-Pick C1 protein [Source:SWISS;ACC:O15118]	14.1	0.000810727	0.174988	0	2.3
TBIU092000	-	-	14	0.00124553	0.237103	0	32.94
TBIU096756	CBR1	NADH--cytochrome b5 reductase 1 [Source:SWISS;ACC:Q9ZNT1]	14	0.0010007	0.20486	0	10.28
TBIU112915	-	-	14	0.00124553	0.237103	0	10.02
TBIU051094	EIL3	ETHYLENE INSENSITIVE 3-like 3 protein [Source:SWISS;ACC:O23116]	14	0.000965648	0.200982	0	1.82
TBIU034428	HDA15	Histone deacetylase 15 [Source:SWISS;ACC:Q8GXJ1]	14	0.00103726	0.209258	0	1.68
TBIU034908	AGAP003155	UPF0483 protein AGAP003155 [Source:SWISS;ACC:Q7QBJ0]	14	0.00103726	0.209258	0	7.47
TBIU032576	At2g33700	Probable protein phosphatase 2C 27 [Source:SWISS;ACC:P93006]	14	0.00124553	0.237103	0	3.22
TBIU020464	LOL3	Protein LOL3 [Source:SWISS;ACC:Q6ASS2]	14	0.00111522	0.218286	0	4.37
TBIU061600	-	-	14	0.0010754	0.214528	0	0.99
TBIU026988	RPA1A	Replication protein A 70 kDa DNA-binding subunit A [Source:SWISS;ACC:Q9SKI4]	14	0.0010007	0.20486	0	3.53
TBIU029321	ATG18F	Autophagy-related protein 18f [Source:SWISS;ACC:Q9FH32]	14	0.00115679	0.224468	0	1.58
TBIU041813	CLC-E	Chloride channel protein CLC-e [Source:SWISS;ACC:Q8GX93]	14	0.0010007	0.20486	0	1.7
TBIU058155	At3g02290	E3 ubiquitin-protein ligase At3g02290 [Source:SWISS;ACC:Q8LE94]	14	0.00103726	0.209258	0	2.68
TBIU025460	SAPK3	Serine/threonine-protein kinase SAPK3 [Source:SWISS;ACC:P0C5D6]	14	0.00120019	0.231293	0	2.94
TBIU053623	-	-	14	0.00103726	0.209258	0	2.72
TBIU103774	-	-	13.9	0.0015642	0.277463	0	18.28
TBIU111961	POLX_TOBAC	Retrovirus-related Pol polyprotein from transposon TNT 1-94 [Source:SWISS;ACC:P10978]	13.9	0.00162622	0.282446	0	9.87
TBIU035815	cobC	Adenosylcobalamin/alpha-ribazole phosphatase [Source:SWISS;ACC:P52086]	13.9	0.00150495	0.27041	0	6.43
TBIU034421	HDA15	Histone deacetylase 15 [Source:SWISS;ACC:Q8GXJ1]	13.9	0.00129291	0.243156	0	1.47
TBIU068327	CAS	Exportin-2 [Source:SWISS;ACC:Q9ZPY7]	13.9	0.00162622	0.282446	0	1.41
TBIU049575	-	-	13.9	0.0015642	0.277463	0	2.5
TBIU032791	VAR3	Zinc finger protein VAR3, chloroplastic [Source:SWISS;ACC:Q8S9K3]	13.9	0.00129291	0.243156	0	3.22
TBIU054444	At4g26100	Casein kinase I isoform delta-like [Source:SWISS;ACC:P42158]	13.9	0.00150495	0.27041	0	2.3
TBIU079221	-	-	13.9	0.00129291	0.243156	0	16.84
TBIU022197	GEM	GLABRA2 expression modulator [Source:SWISS;ACC:Q8S8F8]	13.9	0.00150495	0.27041	0	4.75
TBIU060657	-	-	13.9	0.00150495	0.27041	0	1.48
TBIU074590	TIFY5A	Protein TIFY 5A [Source:SWISS;ACC:Q8LBM2]	13.9	0.00162622	0.282446	0	29.73
TBIU037578	MYB3R-1	Myb-related protein 3R-1 [Source:SWISS;ACC:Q9S7G7]	13.9	0.00124553	0.237103	0	2.44
TBIU054470	-	-	13.9	0.00134242	0.249092	0	1.77
TBIU066400	37129	Ribosome biogenesis protein BOP1 homolog {ECO:0000255|HAMAP-Rule:MF_03027} [Source:SWISS;ACC:A9UZS7]	13.9	0.0015642	0.277463	0	2.2
TBIU049461	Pigv	GPI mannosyltransferase 2 [Source:SWISS;ACC:Q5KR61]	13.9	0.00134242	0.249092	0	3.08
TBIU091961	-	-	13.8	0.0020654	0.327314	0	14.97
TBIU020531	At1g67900	BTB/POZ domain-containing protein At1g67900 [Source:SWISS;ACC:Q9C9V6]	13.8	0.00190506	0.311537	0	1.78
TBIU014574	STR6	Rhodanese-like domain-containing protein 6 [Source:SWISS;ACC:Q94AC1]	13.8	0.0018304	0.305583	0	2.61
TBIU010835	-	-	13.8	0.0020654	0.327314	0	15.31
TBIU018785	-	-	13.8	0.0021515	0.334248	0	2.64
TBIU001990	SE	Squalene monooxygenase [Source:SWISS;ACC:O48651]	13.8	0.00190506	0.311537	0	17.77
TBIU056662	At1g13700	Probable 6-phosphogluconolactonase 1 [Source:SWISS;ACC:Q9LMX8]	13.8	0.00175915	0.298884	0	3.85
TBIU066232	At5g27430	Signal peptidase complex subunit 3B [Source:SWISS;ACC:Q53YF3]	13.8	0.0018304	0.305583	0	1.34
TBIU056865	WLIM2B	LIM domain-containing protein WLIM2b {ECO:0000305} [Source:SWISS;ACC:Q9M047]	13.8	0.0018304	0.305583	0	1.95
TBIU026357	GOX	Peroxisomal (S)-2-hydroxy-acid oxidase [Source:SWISS;ACC:P05414]	13.8	0.00190506	0.311537	0	3.16
TBIU034158	SRG1	Protein SRG1 [Source:SWISS;ACC:Q39224]	13.8	0.00169115	0.290092	0	43.5
TBIU049370	At1g11300	G-type lectin S-receptor-like serine/threonine-protein kinase At1g11300 [Source:SWISS;ACC:Q9SXB4]	13.8	0.00169115	0.290092	0	2.01
TBIU115757	-	-	13.7	0.00288771	0.398907	0	20.68
TBIU120467	-	-	13.7	0.00243625	0.361752	0	14.58
TBIU048115	-	-	13.7	0.00243625	0.361752	0	6.03
TBIU061479	U2AF65B	Splicing factor U2af large subunit B [Source:SWISS;ACC:Q9ZR40]	13.7	0.00233667	0.349879	0	2.81
TBIU032934	-	-	13.7	0.00224184	0.342664	0	7.82
TBIU078400	AMAT	Methanol O-anthraniloyltransferase [Source:SWISS;ACC:Q3ZPN4]	13.7	0.00243625	0.361752	0	16.69
TBIU032605	-	-	13.7	0.00276625	0.387349	0	1.4
TBIU077628	-	-	13.7	0.00233667	0.349879	0	9.28
TBIU032112	RAD17	Cell cycle checkpoint protein RAD17 [Source:SWISS;ACC:Q9MBA3]	13.7	0.00233667	0.349879	0	1.96
TBIU067775	NUP98A	Nuclear pore complex protein NUP98A {ECO:0000303|PubMed:21189294} [Source:SWISS;ACC:Q8RY25]	13.7	0.00233667	0.349879	0	1.2
TBIU027153	-	-	13.7	0.00233667	0.349879	0	1.49
TBIU022515	-	-	13.7	0.00265073	0.379173	0	5.89
TBIU077370	pol	Retrovirus-related Pol polyprotein from transposon 17.6 [Source:SWISS;ACC:P04323]	13.7	0.00224184	0.342664	0	10.13
TBIU038454	pdf1	Palmitoyl-protein thioesterase-dolichyl pyrophosphate phosphatase fusion 1 [Source:SWISS;ACC:O59747]	13.7	0.00254084	0.373288	0	4.36
TBIU066071	ACA8	Calcium-transporting ATPase 8, plasma membrane-type [Source:SWISS;ACC:Q9LF79]	13.7	0.00233667	0.349879	0	1.03
TBIU046089	ALDH3I1	Aldehyde dehydrogenase family 3 member I1, chloroplastic [Source:SWISS;ACC:Q8W033]	13.7	0.00243625	0.361752	0	1.91
TBIU041226	At5g58300	Probable inactive receptor kinase At5g58300 [Source:SWISS;ACC:Q9LVM0]	13.7	0.00254084	0.373288	0	1.92
TBIU052369	GRF3	Growth-regulating factor 3 [Source:SWISS;ACC:Q6AWY6]	13.7	0.00224184	0.342664	0	2.96
TBIU086233	INT2	Probable inositol transporter 2 [Source:SWISS;ACC:Q9C757]	13.6	0.00314991	0.425709	0	7.71
TBIU091338	-	-	13.6	0.00301547	0.411998	0	17.98
TBIU101350	-	-	13.6	0.00314991	0.425709	0	14.68
TBIU105794	SYN4	Sister chromatid cohesion 1 protein 4 [Source:SWISS;ACC:Q8W1Y0]	13.6	0.00376284	0.472732	0	9.47
TBIU106000	-	-	13.6	0.00344044	0.446606	0	11.06
TBIU022455	TLP1	Protein TWIN LOV 1 [Source:SWISS;ACC:O64511]	13.6	0.00314991	0.425709	0	2.16
TBIU015169	-	-	13.6	0.00344044	0.446606	0	7.14
TBIU063908	CECR2	Cat eye syndrome critical region protein 2 [Source:SWISS;ACC:Q9BXF3]	13.6	0.00376284	0.472732	0	1.45
TBIU037405	-	-	13.6	0.00314991	0.425709	0	4.64
TBIU049901	-	-	13.6	0.00359742	0.460233	0	2.41
TBIU054095	SC35	Serine/arginine-rich splicing factor SC35 [Source:SWISS;ACC:Q9FMG4]	13.6	0.00329142	0.435566	0	2.92
TBIU050251	CPK32	Calcium-dependent protein kinase 32 [Source:SWISS;ACC:Q6NLQ6]	13.6	0.00314991	0.425709	0	2.18
TBIU044612	DTX1	MATE efflux family protein DTX1 [Source:SWISS;ACC:Q9SIA5]	13.6	0.00301547	0.411998	0	2.09
TBIU057493	PAT10	Protein S-acyltransferase 10 [Source:SWISS;ACC:Q7XA86]	13.6	0.00344044	0.446606	0	1.98
TBIU064330	TRP6	Telomere repeat-binding protein 6 [Source:SWISS;ACC:Q9M347]	13.6	0.00288771	0.398907	0	1.76
TBIU038663	IQD14	Protein IQ-DOMAIN 14 [Source:SWISS;ACC:Q8LPG9]	13.6	0.00344044	0.446606	0	2
TBIU061074	-	-	13.6	0.00329142	0.435566	0	3.96
TBIU043941	AMPD	AMP deaminase [Source:SWISS;ACC:O80452]	13.6	0.00376284	0.472732	0	1.34
TBIU018597	rlmN	Dual-specificity RNA methyltransferase RlmN {ECO:0000255|HAMAP-Rule:MF_01849} [Source:SWISS;ACC:A0LQM1]	13.6	0.00344044	0.446606	0	2.24
TBIU057969	-	-	13.6	0.00329142	0.435566	0	8.85
TBIU004502	TIFY5A	Protein TIFY 5A [Source:SWISS;ACC:Q8LBM2]	13.6	0.00359742	0.460233	0	5.59
TBIU056993	yqkD	Uncharacterized protein YqkD [Source:SWISS;ACC:P54567]	13.6	0.00288771	0.398907	0	1.71
TBIU022462	TLP1	Protein TWIN LOV 1 [Source:SWISS;ACC:O64511]	13.6	0.00376284	0.472732	0	2.04
TBIU056058	FEI1	LRR receptor-like serine/threonine-protein kinase FEI 1 [Source:SWISS;ACC:C0LGF4]	13.6	0.00359742	0.460233	0	1.54
TBIU046090	ALDH3I1	Aldehyde dehydrogenase family 3 member I1, chloroplastic [Source:SWISS;ACC:Q8W033]	13.6	0.00359742	0.460233	0	2.23
TBIU064815	-	-	13.6	0.00314991	0.425709	0	1.13
TBIU043966	At3g07870	F-box protein At3g07870 [Source:SWISS;ACC:Q9SFC7]	13.6	0.00344044	0.446606	0	2.04
TBIU041396	ZNRD1	DNA-directed RNA polymerase I subunit RPA12 [Source:SWISS;ACC:Q1RMP0]	13.6	0.00376284	0.472732	0	6.61
TBIU077584	-	-	13.6	0.00329142	0.435566	0	10.29
TBIU093785	-	-	13.5	0.00473628	0.539651	0	16.82
TBIU097464	-	-	13.5	0.00452002	0.526769	0	4.76
TBIU115989	-	-	13.5	0.00452002	0.526769	0	17.41
TBIU029656	3BETAHSD/D3	3beta-hydroxysteroid-dehydrogenase/decarboxylase isoform 3 [Source:SWISS;ACC:A9X4U2]	13.5	0.0043152	0.519146	0	1.63
TBIU042731	-	-	13.5	0.0043152	0.519146	0	2.04
TBIU060315	BLH1	BEL1-like homeodomain protein 1 [Source:SWISS;ACC:Q9SJ56]	13.5	0.00412115	0.50258	0	1.68
TBIU004325	WRKY49	Probable WRKY transcription factor 49 [Source:SWISS;ACC:Q9FHR7]	13.5	0.00496473	0.552079	0	5.78
TBIU050807	Stxbp5	Syntaxin-binding protein 5 [Source:SWISS;ACC:Q8K400]	13.5	0.00452002	0.526769	0	0.96
TBIU051968	Fam179a	Protein FAM179A [Source:SWISS;ACC:Q3TYG6]	13.5	0.00473628	0.539651	0	2.5
TBIU061309	SELMODRAFT_444075	Inactive protein kinase SELMODRAFT_444075 [Source:SWISS;ACC:P0DH62]	13.5	0.00393723	0.487288	0	1.07
TBIU040013	DME	Transcriptional activator DEMETER [Source:SWISS;ACC:Q8LK56]	13.5	0.00452002	0.526769	0	0.79
TBIU013269	Ntan1	Protein N-terminal asparagine amidohydrolase [Source:SWISS;ACC:Q64311]	13.5	0.00412115	0.50258	0	2.24
TBIU039064	COAD	Phosphopantetheine adenylyltransferase [Source:SWISS;ACC:Q9ZPV8]	13.5	0.00473628	0.539651	0	2.68
TBIU068323	CAS	Exportin-2 [Source:SWISS;ACC:Q9ZPY7]	13.5	0.00452002	0.526769	0	1.14
TBIU061927	PDR12	Pleiotropic drug resistance protein 12 [Source:SWISS;ACC:Q5Z9S8]	13.5	0.00496473	0.552079	0	0.79
TBIU032568	At2g33700	Probable protein phosphatase 2C 27 [Source:SWISS;ACC:P93006]	13.5	0.00496473	0.552079	0	2.52
TBIU058955	XBAT33	E3 ubiquitin-protein ligase XBAT33 [Source:SWISS;ACC:Q4FE45]	13.5	0.0043152	0.519146	0	1.63
TBIU043789	ACR4	ACT domain-containing protein ACR4 {ECO:0000305} [Source:SWISS;ACC:Q8LJW3]	13.5	0.00473628	0.539651	0	2.35
TBIU054113	IP5P1	Type I inositol 1,4,5-trisphosphate 5-phosphatase 1 [Source:SWISS;ACC:Q84MA2]	13.5	0.00452002	0.526769	0	2.81
TBIU058952	XBAT33	E3 ubiquitin-protein ligase XBAT33 [Source:SWISS;ACC:Q4FE45]	13.5	0.00393723	0.487288	0	1.63
TBIU037263	Gtf3a	Transcription factor IIIA [Source:SWISS;ACC:Q8VHT7]	13.5	0.00393723	0.487288	0	2.45
TBIU071504	-	-	13.5	0.0043152	0.519146	0	8.36
TBIU044544	RBK1	Receptor-like cytosolic serine/threonine-protein kinase RBK1 [Source:SWISS;ACC:Q8H1D6]	13.5	0.00393723	0.487288	0	1.66
TBIU061539	-	-	13.5	0.000273423	0.09081	0	2.17
TBIU065777	GAUT14	Probable galacturonosyltransferase 14 [Source:SWISS;ACC:Q8GWT1]	13.5	0.00452002	0.526769	0	2.78
TBIU054292	HERK1	Receptor-like protein kinase HERK 1 [Source:SWISS;ACC:Q9LX66]	13.5	0.0043152	0.519146	0	1.34
TBIU035903	GSVIVT00026920001	Probable polygalacturonase [Source:SWISS;ACC:A7PZL3]	13.5	0.0043152	0.519146	0	1.37
TBIU075631	DOX1	Alpha-dioxygenase 1 [Source:SWISS;ACC:Q9SGH6]	13.5	0.00452002	0.526769	0	33.32
TBIU059442	VPS35B	Vacuolar protein sorting-associated protein 35B [Source:SWISS;ACC:F4I0P8]	13.5	0.00452002	0.526769	0	1.61
TBIU040233	PRT1	E3 ubiquitin-protein ligase PRT1 [Source:SWISS;ACC:Q8LBL5]	13.5	0.00452002	0.526769	0	1.53
TBIU056028	SERINC3	Serine incorporator 3 [Source:SWISS;ACC:Q13530]	13.5	0.00496473	0.552079	0	1.97
TBIU099816	-	-	13.4	0.00573134	0.602462	0	4.27
TBIU106474	POLX_TOBAC	Retrovirus-related Pol polyprotein from transposon TNT 1-94 [Source:SWISS;ACC:P10978]	13.4	0.00496473	0.552079	0	8.11
TBIU060428	ASK8	Shaggy-related protein kinase theta [Source:SWISS;ACC:Q96287]	13.4	0.006017	0.621497	0	2.56
TBIU058137	CDL1	Serine/threonine-protein kinase CDL1 {ECO:0000305} [Source:SWISS;ACC:Q0WRY5]	13.4	0.00546138	0.589971	0	1.63
TBIU041522	-	-	13.4	0.006017	0.621497	0	9.5
TBIU043879	AVT1	Vacuolar amino acid transporter 1 [Source:SWISS;ACC:P47082]	13.4	0.00520615	0.568298	0	1.5
TBIU063660	dph6	Diphthine--ammonia ligase [Source:SWISS;ACC:A2RV01]	13.4	0.00631939	0.64193	0	1.28
TBIU025987	-	-	13.4	0.00496473	0.552079	0	1.15
TBIU054478	-	-	13.4	0.00573134	0.602462	0	1.38
TBIU041220	At5g58300	Probable inactive receptor kinase At5g58300 [Source:SWISS;ACC:Q9LVM0]	13.4	0.00573134	0.602462	0	1.54
TBIU031361	SPL13B	Squamosa promoter-binding-like protein 13B [Source:SWISS;ACC:P0DI11]	13.4	0.00496473	0.552079	0	7.1
TBIU039023	KAS3B	3-oxoacyl-[acyl-carrier-protein] synthase 3 B, chloroplastic [Source:SWISS;ACC:P49245]	13.4	0.00496473	0.552079	0	2.45
TBIU027651	GLX2-2	Hydroxyacylglutathione hydrolase cytoplasmic [Source:SWISS;ACC:O24496]	13.4	0.00496473	0.552079	0	4.18
TBIU038664	-	-	13.4	0.00520615	0.568298	0	2.46
TBIU056025	SERINC3	Serine incorporator 3 [Source:SWISS;ACC:Q13530]	13.4	0.00573134	0.602462	0	1.95
TBIU048088	JAR1	Jasmonic acid-amido synthetase JAR1 [Source:SWISS;ACC:Q9SKE2]	13.4	0.00546138	0.589971	0	3.26
TBIU029434	AGD3	ADP-ribosylation factor GTPase-activating protein AGD3 [Source:SWISS;ACC:Q5W7F2]	13.4	0.00573134	0.602462	0	0.97
TBIU041848	RABC1	Ras-related protein RABC1 [Source:SWISS;ACC:O23657]	13.4	0.00546138	0.589971	0	2.51
TBIU056782	-	-	13.4	0.00573134	0.602462	0	1.73
TBIU058264	CYCT1-3	Cyclin-T1-3 [Source:SWISS;ACC:Q2RAC5]	13.4	0.00496473	0.552079	0	1.48
TBIU033688	LIP_RHIMI	Lipase [Source:SWISS;ACC:P19515]	13.4	0.00631939	0.64193	0	1.02
TBIU077828	PI1	Protease inhibitor HPI [Source:SWISS;ACC:Q6XNP7]	13.4	0.00496473	0.552079	0	10.13
TBIU032249	FPGS1	Folylpolyglutamate synthase {ECO:0000250|UniProtKB:Q05932, ECO:0000312|EMBL:CAC80839.2} [Source:SWISS;ACC:F4K2A1]	13.4	0.00573134	0.602462	0	2
TBIU056065	-	-	13.4	0.006017	0.621497	0	1.41
TBIU051717	At1g60070	AP-1 complex subunit gamma-2 [Source:SWISS;ACC:Q9ZUI6]	13.4	0.00496473	0.552079	0	1.25
TBIU086031	-	-	13.3	0.00697898	0.680345	0	8.72
TBIU096298	-	-	13.3	0.00812493	0.742069	0	1.63
TBIU097821	HSP22.0	22.0 kDa class IV heat shock protein [Source:SWISS;ACC:P30236]	13.3	0.00812493	0.742069	0	3.96
TBIU101237	-	-	13.3	0.00772017	0.724872	0	1.63
TBIU101560	-	-	13.3	0.00663965	0.658466	0	1.36
TBIU083533	-	-	13.3	0.00697898	0.680345	0	11.74
TBIU083815	-	-	13.3	0.00812493	0.742069	0	17.49
TBIU115252	-	-	13.3	0.00812493	0.742069	0	7.62
TBIU121152	-	-	13.3	0.00812493	0.742069	0	12.44
TBIU124302	POLX_TOBAC	Retrovirus-related Pol polyprotein from transposon TNT 1-94 [Source:SWISS;ACC:P10978]	13.3	0.00663965	0.658466	0	6.5
TBIU007545	AtMg00810	Uncharacterized mitochondrial protein AtMg00810 [Source:SWISS;ACC:P92519]	13.3	0.00663965	0.658466	0	5.8
TBIU017016	-	-	13.3	0.00663965	0.658466	0	5.77
TBIU056066	-	-	13.3	0.00663965	0.658466	0	1.89
TBIU017291	-	-	13.3	0.00663965	0.658466	0	4.48
TBIU013980	RIN4	RPM1-interacting protein 4 [Source:SWISS;ACC:Q8GYN5]	13.3	0.00772017	0.724872	0	18.93
TBIU044463	-	-	13.3	0.00812493	0.742069	0	1.54
TBIU027271	-	-	13.3	0.00697898	0.680345	0	1.22
TBIU021128	GG3	Guanine nucleotide-binding protein subunit gamma 3 [Source:SWISS;ACC:Q6AWT8]	13.3	0.00733869	0.704413	0	2.63
TBIU034069	BPC2	Protein BASIC PENTACYSTEINE2 [Source:SWISS;ACC:Q9LDE2]	13.3	0.00733869	0.704413	0	2.85
TBIU032114	RAD17	Cell cycle checkpoint protein RAD17 [Source:SWISS;ACC:Q9MBA3]	13.3	0.00733869	0.704413	0	1.49
TBIU031262	dadD	5'-deoxyadenosine deaminase {ECO:0000255|HAMAP-Rule:MF_01281} [Source:SWISS;ACC:A5UMN6]	13.3	0.00663965	0.658466	0	1.3
TBIU009978	JMT	Jasmonate O-methyltransferase [Source:SWISS;ACC:Q9AR07]	13.3	0.00733869	0.704413	0	4.48
TBIU018226	CBSCLC6	Putative chloride channel-like protein CLC-g [Source:SWISS;ACC:P60300]	13.3	0.00733869	0.704413	0	1.08
TBIU047729	APO3	APO protein 3, mitochondrial [Source:SWISS;ACC:Q9FH50]	13.3	0.00697898	0.680345	0	1.2
TBIU001113	-	-	13.3	0.00812493	0.742069	0	15.67
TBIU055523	RBM39	RNA-binding protein 39 [Source:SWISS;ACC:Q5RC80]	13.3	0.00772017	0.724872	0	1.22
TBIU048708	DDB_G0284757	OTU domain-containing protein DDB_G0284757 [Source:SWISS;ACC:Q54P70]	13.3	0.00812493	0.742069	0	2.13
TBIU035352	PEX16	Peroxisome biogenesis protein 16 [Source:SWISS;ACC:Q8S8S1]	13.3	0.00663965	0.658466	0	1.54
TBIU039516	ROD1	Phosphatidylcholine:diacylglycerol cholinephosphotransferase 1 [Source:SWISS;ACC:Q9LVZ7]	13.3	0.00772017	0.724872	0	1.28
TBIU029407	-	-	13.3	0.00733869	0.704413	0	3.83
TBIU036943	Aasdhppt	L-aminoadipate-semialdehyde dehydrogenase-phosphopantetheinyl transferase [Source:SWISS;ACC:Q9CQF6]	13.3	0.00772017	0.724872	0	2.42
TBIU047223	PCMP-A1	Pentatricopeptide repeat-containing protein At1g31790 [Source:SWISS;ACC:Q9C6R9]	13.3	0.00812493	0.742069	0	1.64
TBIU104498	-	-	13.2	0.00901094	0.789164	0	21.05
TBIU117159	POLX_TOBAC	Retrovirus-related Pol polyprotein from transposon TNT 1-94 [Source:SWISS;ACC:P10978]	13.2	0.00949582	0.811533	0	9.47
TBIU066499	At3g28040	Probably inactive leucine-rich repeat receptor-like protein kinase At3g28040 [Source:SWISS;ACC:Q9LRT1]	13.2	0.00901094	0.789164	0	0.76
TBIU076528	COQ6	Ubiquinone biosynthesis monooxygenase COQ6 [Source:SWISS;ACC:Q9Y2Z9]	13.2	0.00949582	0.811533	0	9.08
TBIU044047	At4g13360	3-hydroxyisobutyryl-CoA hydrolase-like protein 3, mitochondrial [Source:SWISS;ACC:Q9T0K7]	13.2	0.00949582	0.811533	0	2.19
TBIU065182	MPK19	Mitogen-activated protein kinase 19 [Source:SWISS;ACC:Q9LUC3]	13.2	0.00949582	0.811533	0	2.1
TBIU050344	-	-	13.2	0.00812493	0.742069	0	4.58
TBIU030209	At1g08370	mRNA-decapping enzyme-like protein [Source:SWISS;ACC:Q9SJF3]	13.2	0.00901094	0.789164	0	1.73
TBIU045123	At4g08850	Probable LRR receptor-like serine/threonine-protein kinase At4g08850 [Source:SWISS;ACC:Q8VZG8]	13.2	0.0085546	0.768548	0	2.73
TBIU047635	RAD50	DNA repair protein RAD50 [Source:SWISS;ACC:Q9SL02]	13.2	0.000684361	0.161617	0	1.21
TBIU023166	AFC3	Serine/threonine-protein kinase AFC3 [Source:SWISS;ACC:P51568]	13.2	0.0100113	0.838492	0	1.54
TBIU047025	-	-	13.2	0.00949582	0.811533	0	1.75
TBIU034409	HDA15	Histone deacetylase 15 [Source:SWISS;ACC:Q8GXJ1]	13.2	0.00901094	0.789164	0	1.12
TBIU059558	MSH4	DNA mismatch repair protein MSH4 [Source:SWISS;ACC:F4JP48]	13.2	0.00949582	0.811533	0	8.77
TBIU053210	Xyl1	Beta-xylosidase/alpha-L-arabinofuranosidase 1 {ECO:0000303|PubMed:17615411, ECO:0000312|EMBL:ABQ45227.1} [Source:SWISS;ACC:A5JTQ2]	13.2	0.0085546	0.768548	0	1.01
TBIU068751	GEX2	Protein GAMETE EXPRESSED 2 [Source:SWISS;ACC:F4K4R6]	13.2	0.0085546	0.768548	0	0.92
TBIU054034	PAPS2	Nuclear poly(A) polymerase 2 {ECO:0000303|PubMed:18479511} [Source:SWISS;ACC:O82312]	13.2	0.0100113	0.838492	0	2.38
TBIU060214	-	-	13.2	0.00949582	0.811533	0	1.88
TBIU087761	-	-	13.1	0.0105596	0.861869	0	8.2
TBIU090967	-	-	13.1	0.0105596	0.861869	0	8.23
TBIU094860	-	-	13.1	0.0105596	0.861869	0	4.72
TBIU098614	-	-	13.1	0.011143	0.893107	0	2.98
TBIU099841	-	-	13.1	0.011143	0.893107	0	6.55
TBIU107258	-	-	13.1	0.0124261	0.938827	0	5.07
TBIU113228	-	-	13.1	0.0105596	0.861869	0	12.58
TBIU065336	AMBRA1	Activating molecule in BECN1-regulated autophagy protein 1 [Source:SWISS;ACC:Q9C0C7]	13.1	0.0124261	0.938827	0	0.81
TBIU020649	Abhd4	Abhydrolase domain-containing protein 4 [Source:SWISS;ACC:Q8VD66]	13.1	0.0124261	0.938827	0	1.01
TBIU076304	-	-	13.1	0.0105596	0.861869	0	13.7
TBIU024189	yeeZ	Protein YeeZ [Source:SWISS;ACC:P0AD12]	13.1	0.0105596	0.861869	0	1.83
TBIU034090	-	-	13.1	0.011143	0.893107	0	2.61
TBIU038708	Rchy1	RING finger and CHY zinc finger domain-containing protein 1 [Source:SWISS;ACC:Q9CR50]	13.1	0.0117643	0.919276	0	1.94
TBIU049522	-	-	13.1	0.0117643	0.919276	0	1.41
TBIU040658	SGS3	Protein SUPPRESSOR OF GENE SILENCING 3 [Source:SWISS;ACC:A5YVF1]	13.1	0.0117643	0.919276	0	2.03
TBIU031757	-	-	13.1	0.0105596	0.861869	0	2.02
TBIU050013	FAM214B	Protein FAM214B [Source:SWISS;ACC:Q4R676]	13.1	0.0117643	0.919276	0	1.06
TBIU048831	DDB_G0288447	INO80 complex subunit D [Source:SWISS;ACC:Q54J07]	13.1	0.0105596	0.861869	0	1.85
TBIU027350	AFC1	Serine/threonine-protein kinase AFC1 [Source:SWISS;ACC:P51566]	13.1	0.011143	0.893107	0	1.61
TBIU050987	TBP	TATA-box-binding protein [Source:SWISS;ACC:P26357]	13.1	0.0117643	0.919276	0	1.63
TBIU065575	-	-	13.1	0.0117643	0.919276	0	0.78
TBIU045689	At2g20050/At2g20040	Protein phosphatase 2C and cyclic nucleotide-binding/kinase domain-containing protein [Source:SWISS;ACC:Q9SL76]	13.1	0.0124261	0.938827	0	0.66
TBIU058139	CDL1	Serine/threonine-protein kinase CDL1 {ECO:0000305} [Source:SWISS;ACC:Q0WRY5]	13.1	0.0117643	0.919276	0	1.04
TBIU049940	-	-	13.1	0.0117643	0.919276	0	9.44
TBIU058246	HYP1	CSC1-like protein HYP1 [Source:SWISS;ACC:Q8GUH7]	13.1	0.0124261	0.938827	0	1.17
TBIU061158	ARID4	AT-rich interactive domain-containing protein 4 [Source:SWISS;ACC:Q6NQ79]	13.1	0.0124261	0.938827	0	0.89
TBIU046127	At3g07870	F-box protein At3g07870 [Source:SWISS;ACC:Q9SFC7]	13.1	0.011143	0.893107	0	0.89
TBIU047891	abkC	Probable serine/threonine-protein kinase abkC [Source:SWISS;ACC:Q55G83]	13.1	0.0124261	0.938827	0	1.27
TBIU063286	WRKY20	Probable WRKY transcription factor 20 [Source:SWISS;ACC:Q93WV0]	13.1	0.0105596	0.861869	0	1.46
TBIU056574	Phf2	Lysine-specific demethylase PHF2 [Source:SWISS;ACC:Q9WTU0]	13.1	0.0105596	0.861869	0	2.68
TBIU076582	GIP	Copia protein [Source:SWISS;ACC:P04146]	13.1	0.0131315	0.975222	0	4.46
TBIU086138	-	-	13	0.0164586	1	0	8.75
TBIU106235	-	-	13	0.0164586	1	0	7.8
TBIU108725	-	-	13	0.0138837	1	0	21.91
TBIU115996	-	-	13	0.0146863	1	0	10.82
TBIU012157	RVE8	Protein REVEILLE 8 [Source:SWISS;ACC:Q8RWU3]	13	0.0146863	1	0	2.99
TBIU000226	-	-	13	0.0155432	1	0	12.65
TBIU024454	BHLH130	Transcription factor bHLH130 [Source:SWISS;ACC:Q66GR3]	13	0.0146863	1	0	2.53
TBIU013726	-	-	13	0.0164586	1	0	1.43
TBIU034419	HDA15	Histone deacetylase 15 [Source:SWISS;ACC:Q8GXJ1]	13	0.0146863	1	0	0.8
TBIU052442	HI_0077	Uncharacterized protein HI_0077 [Source:SWISS;ACC:P43935]	13	0.0146863	1	0	1.51
TBIU013856	-	-	13	0.0138837	1	0	1.52
TBIU014447	-	-	13	0.0146863	1	0	2.09
TBIU033520	At5g40670	Cystinosin homolog [Source:SWISS;ACC:P57758]	13	0.0155432	1	0	1.84
TBIU018197	PRT1	E3 ubiquitin-protein ligase PRT1 [Source:SWISS;ACC:Q8LBL5]	13	0.0146863	1	0	2.25
TBIU024308	FBL4	F-box/LRR-repeat protein 4 [Source:SWISS;ACC:Q9C5D2]	13	0.0155432	1	0	0.95
TBIU066451	-	-	13	0.0010754	0.214528	0	1.04
TBIU040499	-	-	13	0.0164586	1	0	0.77
TBIU048044	PP2A13	F-box protein PP2-A13 [Source:SWISS;ACC:Q9LEX0]	13	0.0146863	1	0	1.58
TBIU038610	-	-	13	0.0010007	0.20486	0	7.54
TBIU042949	At1g06710	Pentatricopeptide repeat-containing protein At1g06710, mitochondrial [Source:SWISS;ACC:Q9M9X9]	13	0.0131315	0.975222	0	0.61
TBIU018410	-	-	13	0.0146863	1	0	1.96
TBIU055821	IPK2b	Inositol polyphosphate multikinase beta [Source:SWISS;ACC:Q9FLT2]	13	0.0131315	0.975222	0	2.23
TBIU052151	At3g57050	Cystathionine beta-lyase, chloroplastic [Source:SWISS;ACC:P53780]	13	0.0155432	1	0	1.96
TBIU043238	-	-	13	0.0155432	1	0	2.61
TBIU050991	TBP	TATA-box-binding protein [Source:SWISS;ACC:P26357]	13	0.0138837	1	0	1.45
TBIU062271	-	-	13	0.0138837	1	0	4.88
TBIU052834	EMB3003	Dihydrolipoyllysine-residue acetyltransferase component 5 of pyruvate dehydrogenase complex, chloroplastic [Source:SWISS;ACC:Q9C8P0]	13	0.0146863	1	0	1.6
TBIU029063	-	-	13	0.0164586	1	0	2.14
TBIU061088	-	-	13	0.0138837	1	0	0.66
TBIU089139	-	-	12.9	0.017437	1	0	6.25
TBIU093310	-	-	12.9	0.0196028	1	0	7.5
TBIU101428	-	-	12.9	0.0196028	1	0	15.62
TBIU119939	At4g29360	Glucan endo-1,3-beta-glucosidase 12 [Source:SWISS;ACC:Q8VYE5]	12.9	0.017437	1	0	6.9
TBIU120066	-	-	12.9	0.017437	1	0	7.49
TBIU124236	-	-	12.9	0.017437	1	0	7.94
TBIU124496	At1g65750	Putative ribonuclease H protein At1g65750 [Source:SWISS;ACC:P0C2F6]	12.9	0.017437	1	0	7.26
TBIU042514	PCMP-H40	Pentatricopeptide repeat-containing protein At1g11290 [Source:SWISS;ACC:Q3E6Q1]	12.9	0.0196028	1	0	1.55
TBIU011374	MEG5	Protein MATERNALLY EXPRESSED GENE 5 [Source:SWISS;ACC:Q6JB11]	12.9	0.0184832	1	0	1.84
TBIU013066	FAAH	Fatty acid amide hydrolase [Source:SWISS;ACC:Q7XJJ7]	12.9	0.0184832	1	0	1.46
TBIU020405	At4g13800	Probable magnesium transporter NIPA2 [Source:SWISS;ACC:B3LFA3]	12.9	0.0196028	1	0	1.4
TBIU020104	SRK6	Putative serine/threonine-protein kinase receptor [Source:SWISS;ACC:Q09092]	12.9	0.0184832	1	0	1.14
TBIU020619	REXO4	RNA exonuclease 4 [Source:SWISS;ACC:Q9GZR2]	12.9	0.0184832	1	0	1.22
TBIU071756	-	-	12.9	0.017437	1	0	12.61
TBIU016374	FRO8	Ferric reduction oxidase 8, mitochondrial [Source:SWISS;ACC:Q8VY13]	12.9	0.0196028	1	0	0.97
TBIU019450	aspS	Aspartate--tRNA(Asp/Asn) ligase {ECO:0000255|HAMAP-Rule:MF_00044} [Source:SWISS;ACC:Q112K0]	12.9	0.017437	1	0	0.86
TBIU067710	schC	Putative polyketide hydroxylase [Source:SWISS;ACC:Q05355]	12.9	0.017437	1	0	1.43
TBIU068519	ppk15	Serine/threonine-protein kinase ppk15 [Source:SWISS;ACC:Q9P6P3]	12.9	0.017437	1	0	0.72
TBIU046691	At4g02760	F-box protein At4g02760 [Source:SWISS;ACC:Q9SY03]	12.9	0.0196028	1	0	0.85
TBIU067442	MBTPS1	Membrane-bound transcription factor site-1 protease [Source:SWISS;ACC:Q14703]	12.9	0.0196028	1	0	0.51
TBIU028267	LHY	Protein LHY [Source:SWISS;ACC:Q6R0H1]	12.9	0.0184832	1	0	0.73
TBIU041349	-	-	12.9	0.0208016	1	0	0.68
TBIU049365	At1g11330	G-type lectin S-receptor-like serine/threonine-protein kinase At1g11330 [Source:SWISS;ACC:Q9SXB8]	12.9	0.0208016	1	0	0.79
TBIU062747	EZ2	Histone-lysine N-methyltransferase EZ2 [Source:SWISS;ACC:Q8S4P5]	12.9	0.0208016	1	0	1.12
TBIU050888	JAC1	J domain-containing protein required for chloroplast accumulation response 1 [Source:SWISS;ACC:Q9C9Q4]	12.9	0.017437	1	0	0.8
TBIU074162	-	-	12.9	0.0184832	1	0	18.39
TBIU082217	-	-	12.8	0.0234627	1	0	4.25
TBIU095039	-	-	12.8	0.0249395	1	0	3.54
TBIU105218	-	-	12.8	0.0220859	1	0	11.7
TBIU084097	-	-	12.8	0.0208016	1	0	14.6
TBIU120047	-	-	12.8	0.0249395	1	0	7.43
TBIU125902	-	-	12.8	0.0220859	1	0	7.39
TBIU009549	-	-	12.8	0.0249395	1	0	3.64
TBIU033591	DGD2	Digalactosyldiacylglycerol synthase 2, chloroplastic [Source:SWISS;ACC:Q6DW73]	12.8	0.0220859	1	0	1.18
TBIU053173	DDB_G0272484	Deoxynucleoside triphosphate triphosphohydrolase SAMHD1 homolog [Source:SWISS;ACC:B0G107]	12.8	0.0249395	1	0	1.09
TBIU011378	At5g41800	Probable GABA transporter 2 [Source:SWISS;ACC:Q8L4X4]	12.8	0.0249395	1	0	1.1
TBIU069255	UGT80B1	Sterol 3-beta-glucosyltransferase UGT80B1 [Source:SWISS;ACC:Q9XIG1]	12.8	0.0234627	1	0	0.62
TBIU015493	PTRH2	Peptidyl-tRNA hydrolase 2, mitochondrial [Source:SWISS;ACC:Q9Y3E5]	12.8	0.0220859	1	0	2.26
TBIU028174	-	-	12.8	0.0234627	1	0	2.31
TBIU075911	-	-	12.8	0.0208016	1	0	9.45
TBIU031842	At2g26790	Pentatricopeptide repeat-containing protein At2g26790, mitochondrial [Source:SWISS;ACC:O81028]	12.8	0.0234627	1	0	0.63
TBIU031370	SPL13B	Squamosa promoter-binding-like protein 13B [Source:SWISS;ACC:P0DI11]	12.8	0.0249395	1	0	2.02
TBIU012439	PAT1	Anthranilate phosphoribosyltransferase, chloroplastic [Source:SWISS;ACC:Q02166]	12.8	0.0234627	1	0	2.16
TBIU075609	-	-	12.8	0.0220859	1	0	9.13
TBIU018230	CBSCLC6	Putative chloride channel-like protein CLC-g [Source:SWISS;ACC:P60300]	12.8	0.0208016	1	0	0.82
TBIU038392	At4g04670	tRNA wybutosine-synthesizing protein 2/3/4 [Source:SWISS;ACC:Q8W4K1]	12.8	0.0249395	1	0	0.62
TBIU042743	-	-	12.8	0.0249395	1	0	1.27
TBIU035906	GSVIVT00026920001	Probable polygalacturonase [Source:SWISS;ACC:A7PZL3]	12.8	0.0208016	1	0	1.81
TBIU059437	VPS35B	Vacuolar protein sorting-associated protein 35B [Source:SWISS;ACC:F4I0P8]	12.8	0.0208016	1	0	1.13
TBIU036806	SAP30BP	SAP30-binding protein [Source:SWISS;ACC:Q9UHR5]	12.8	0.00190506	0.311537	0	2.77
TBIU044093	At1g56140	Probable LRR receptor-like serine/threonine-protein kinase At1g56140 [Source:SWISS;ACC:C0LGH3]	12.8	0.0234627	1	0	1.35
TBIU052398	-	-	12.8	0.0249395	1	0	1.1
TBIU059453	VPS35B	Vacuolar protein sorting-associated protein 35B [Source:SWISS;ACC:F4I0P8]	12.8	0.0249395	1	0	0.91
TBIU036151	Ascc1	Activating signal cointegrator 1 complex subunit 1 [Source:SWISS;ACC:Q9D8Z1]	12.8	0.0234627	1	0	1.39
TBIU034392	HSFA1B	Heat stress transcription factor A-1b [Source:SWISS;ACC:O81821]	12.8	0.0234627	1	0	1.2
TBIU066369	At2g47850	Zinc finger CCCH domain-containing protein 32 [Source:SWISS;ACC:Q84W91]	12.8	0.0220859	1	0	1.34
TBIU030699	YPQ1	Probable vacuolar amino acid transporter YPQ1 [Source:SWISS;ACC:Q12010]	12.8	0.0234627	1	0	1.94
TBIU050417	GCR1	G-protein coupled receptor 1 [Source:SWISS;ACC:O04714]	12.8	0.0220859	1	0	0.83
TBIU048529	Os09g0533100	Pantothenate kinase 2 [Source:SWISS;ACC:Q0J035]	12.8	0.0208016	1	0	1.4
TBIU046568	At1g65240	Aspartic proteinase-like protein 2 [Source:SWISS;ACC:Q9S9K4]	12.8	0.0220859	1	0	0.92
TBIU054169	POD1	Protein POLLEN DEFECTIVE IN GUIDANCE 1 [Source:SWISS;ACC:F4HVJ3]	12.8	0.0249395	1	0	0.83
TBIU042229	POT1B	Protection of telomeres protein 1b [Source:SWISS;ACC:Q6NKX5]	12.8	0.0234627	1	0	1.55
TBIU075800	PECS-2.1	Pectinesterase 2 [Source:SWISS;ACC:O04887]	12.8	0.0208016	1	0	17.34
TBIU091704	-	-	12.7	0.0265247	1	0	23.76
TBIU095896	-	-	12.7	0.030057	1	0	5.34
TBIU098269	-	-	12.7	0.0282272	1	0	3.19
TBIU107480	-	-	12.7	0.0265247	1	0	12.29
TBIU109285	-	-	12.7	0.0282272	1	0	5
TBIU109526	-	-	12.7	0.0265247	1	0	6.01
TBIU074394	-	-	12.7	0.0282272	1	0	9.16
TBIU026370	Os10g0391300	Zinc finger CCCH domain-containing protein 62 [Source:SWISS;ACC:Q338N2]	12.7	0.0265247	1	0	1.21
TBIU006037	-	-	12.7	0.0282272	1	0	10.93
TBIU061316	-	-	12.7	0.0282272	1	0	0.7
TBIU027417	ADIPOR3	Heptahelical transmembrane protein ADIPOR3 [Source:SWISS;ACC:Q10PI5]	12.7	0.030057	1	0	2.16
TBIU017375	At3g09070	UPF0503 protein At3g09070, chloroplastic [Source:SWISS;ACC:Q9SS80]	12.7	0.0282272	1	0	2.72
TBIU061658	AAH	Allantoate deiminase [Source:SWISS;ACC:O49434]	12.7	0.0249395	1	0	1.72
TBIU022268	-	-	12.7	0.030057	1	0	1.07
TBIU028975	LOL2	Protein LOL2 [Source:SWISS;ACC:O65426]	12.7	0.030057	1	0	1.59
TBIU078570	-	-	12.7	0.0282272	1	0	9.59
TBIU065083	-	-	12.7	0.0249395	1	0	1.92
TBIU063602	ATK4	Kinesin-4 [Source:SWISS;ACC:O81635]	12.7	0.0282272	1	0	3.31
TBIU041351	efr3b	Protein EFR3 homolog B [Source:SWISS;ACC:Q5SPP5]	12.7	0.0265247	1	0	0.63
TBIU063013	CSTF50	Cleavage stimulation factor subunit 50 {ECO:0000303|PubMed:12379796} [Source:SWISS;ACC:Q8L4J2]	12.7	0.0265247	1	0	1.2
TBIU016788	-	-	12.7	0.0249395	1	0	2.98
TBIU031479	TBL13	Protein trichome birefringence-like 13 [Source:SWISS;ACC:Q9ZQR5]	12.7	0.030057	1	0	2.25
TBIU016647	FD	Protein FD [Source:SWISS;ACC:Q84JK2]	12.7	0.030057	1	0	1.37
TBIU075613	At1g68170	WAT1-related protein At1g68170 [Source:SWISS;ACC:F4HVM3]	12.7	0.0282272	1	0	10.04
TBIU054347	-	-	12.7	0.0282272	1	0	2.74
TBIU021477	-	-	12.7	0.0282272	1	0	7.83
TBIU022191	At1g33475	Probable VAMP-like protein At1g33475 [Source:SWISS;ACC:Q84WF5]	12.7	0.0265247	1	0	1.54
TBIU041172	GLR3.4	Glutamate receptor 3.4 [Source:SWISS;ACC:Q8GXJ4]	12.7	0.030057	1	0	0.62
TBIU042956	At1g06710	Pentatricopeptide repeat-containing protein At1g06710, mitochondrial [Source:SWISS;ACC:Q9M9X9]	12.7	0.0265247	1	0	0.5
TBIU064026	Ppp6r2	Serine/threonine-protein phosphatase 6 regulatory subunit 2 [Source:SWISS;ACC:Q8R3Q2]	12.7	0.030057	1	0	1.22
TBIU055252	SDN5	Small RNA degrading nuclease 5 [Source:SWISS;ACC:Q8L7M4]	12.7	0.0265247	1	0	1.01
TBIU064512	BGAL1	Beta-galactosidase 1 [Source:SWISS;ACC:Q9SCW1]	12.7	0.030057	1	0	1.48
TBIU087431	-	-	12.6	0.0364231	1	0	12.77
TBIU097727	-	-	12.6	0.0364231	1	0	12.77
TBIU105380	-	-	12.6	0.0341426	1	0	2.14
TBIU107407	-	-	12.6	0.0341426	1	0	24.19
TBIU084096	-	-	12.6	0.0364231	1	0	16.01
TBIU055520	RBM39	RNA-binding protein 39 [Source:SWISS;ACC:Q5RC80]	12.6	0.0341426	1	0	0.8
TBIU015557	ERV1	FAD-linked sulfhydryl oxidase ERV1 [Source:SWISS;ACC:Q8GXX0]	12.6	0.0341426	1	0	1.41
TBIU001062	idnO	Gluconate 5-dehydrogenase [Source:SWISS;ACC:P0A9P9]	12.6	0.0341426	1	0	9.5
TBIU048170	-	-	12.6	0.0364231	1	0	11.9
TBIU020454	APC10	Anaphase-promoting complex subunit 10 [Source:SWISS;ACC:Q9ZPW2]	12.6	0.0320249	1	0	4.94
TBIU065352	-	-	12.6	0.0364231	1	0	3.12
TBIU031662	cki2	Casein kinase I homolog 2 [Source:SWISS;ACC:P40234]	12.6	0.0364231	1	0	0.69
TBIU064379	WNK5	Probable serine/threonine-protein kinase WNK5 [Source:SWISS;ACC:Q9SCU5]	12.6	0.0364231	1	0	1.47
TBIU016193	-	-	12.6	0.0320249	1	0	2.13
TBIU033898	tas	Protein tas [Source:SWISS;ACC:P0A9T5]	12.6	0.0364231	1	0	1.37
TBIU016371	FRO8	Ferric reduction oxidase 8, mitochondrial [Source:SWISS;ACC:Q8VY13]	12.6	0.0364231	1	0	0.76
TBIU041412	NDC1	Alternative NAD(P)H-ubiquinone oxidoreductase C1, chloroplastic/mitochondrial [Source:SWISS;ACC:Q8GXR9]	12.6	0.0320249	1	0	0.93
TBIU047130	PAO2	Probable polyamine oxidase 2 [Source:SWISS;ACC:Q9SKX5]	12.6	0.0364231	1	0	1.05
TBIU074495	-	-	12.6	0.0364231	1	0	10.73
TBIU064813	-	-	12.6	0.0320249	1	0	0.6
TBIU035689	At1g30660	Primase homolog protein [Source:SWISS;ACC:F4I6E6]	12.6	0.0364231	1	0	1.76
TBIU033584	DGD2	Digalactosyldiacylglycerol synthase 2, chloroplastic [Source:SWISS;ACC:Q6DW73]	12.6	0.0341426	1	0	1.07
TBIU038095	CYP72A14	Cytochrome P450 72A14 [Source:SWISS;ACC:Q9LUC6]	12.6	0.0388807	1	0	3.09
TBIU069778	GTF3C5	General transcription factor 3C polypeptide 5 [Source:SWISS;ACC:Q9Y5Q8]	12.6	0.0364231	1	0	0.68
TBIU044538	RBK1	Receptor-like cytosolic serine/threonine-protein kinase RBK1 [Source:SWISS;ACC:Q8H1D6]	12.6	0.0364231	1	0	0.88
TBIU067742	-	-	12.6	0.0364231	1	0	0.62
TBIU037785	At5g62370	Pentatricopeptide repeat-containing protein At5g62370 [Source:SWISS;ACC:Q9LVA2]	12.6	0.0341426	1	0	0.48
TBIU093620	-	-	12.5	0.0388807	1	0	11.11
TBIU098490	-	-	12.5	0.0388807	1	0	1.3
TBIU099811	-	-	12.5	0.0388807	1	0	2.03
TBIU104913	-	-	12.5	0.0388807	1	0	4.14
TBIU106473	-	-	12.5	0.0388807	1	0	8.06
TBIU110515	-	-	12.5	0.041531	1	0	5.57
TBIU125673	-	-	12.5	0.0388807	1	0	16.73
TBIU128903	-	-	12.5	0.0443909	1	0	18.76
TBIU012848	TMEM115	Transmembrane protein 115 {ECO:0000305} [Source:SWISS;ACC:Q12893]	12.5	0.041531	1	0	1.21
TBIU018671	Os02g0194200	Zinc finger CCCH domain-containing protein 14 [Source:SWISS;ACC:Q7F8R0]	12.5	0.0388807	1	0	1.8
TBIU032119	RAD17	Cell cycle checkpoint protein RAD17 [Source:SWISS;ACC:Q9MBA3]	12.5	0.0443909	1	0	0.79
TBIU007723	MATP6-A	Oleosin 18.2 kDa [Source:SWISS;ACC:P29527]	12.5	0.0388807	1	0	9.75
TBIU030296	At3g26115	D-cysteine desulfhydrase 2, mitochondrial [Source:SWISS;ACC:A1L4V7]	12.5	0.0443909	1	0	0.92
TBIU018811	GPX7	Putative glutathione peroxidase 7, chloroplastic [Source:SWISS;ACC:Q9SZ54]	12.5	0.041531	1	0	0.88
TBIU011231	Acad10	Acyl-CoA dehydrogenase family member 10 [Source:SWISS;ACC:Q8K370]	12.5	0.0388807	1	0	0.61
TBIU049105	-	-	12.5	0.0388807	1	0	0.82
TBIU041313	ARID1	AT-rich interactive domain-containing protein 1 [Source:SWISS;ACC:Q84JT7]	12.5	0.041531	1	0	0.75
TBIU039971	IPCS1	Phosphatidylinositol:ceramide inositolphosphotransferase 1 [Source:SWISS;ACC:Q9M325]	12.5	0.041531	1	0	1.06
TBIU032570	At2g33700	Probable protein phosphatase 2C 27 [Source:SWISS;ACC:P93006]	12.5	9.91149e-05	0.0472415	0	3.45
TBIU037010	CDCA7L	Cell division cycle-associated 7-like protein [Source:SWISS;ACC:Q96GN5]	12.5	0.041531	1	0	1.83
TBIU054237	ORC5	Origin of replication complex subunit 5 {ECO:0000303|PubMed:16179646} [Source:SWISS;ACC:Q6EWX0]	12.5	0.0443909	1	0	0.87
TBIU032771	-	-	12.5	0.0388807	1	0	2.41
TBIU017579	CML21	Probable calcium-binding protein CML21 [Source:SWISS;ACC:Q52K82]	12.5	0.041531	1	0	1.48
TBIU057081	CDCA7	Cell division cycle-associated protein 7 [Source:SWISS;ACC:Q32PH1]	12.5	0.041531	1	0	0.7
TBIU024152	LAC1	Laccase-1 [Source:SWISS;ACC:Q9LMS3]	12.5	0.0388807	1	0	9.62
TBIU043491	GSVIVT00026920001	Probable polygalacturonase [Source:SWISS;ACC:A7PZL3]	12.5	0.0388807	1	0	0.77
TBIU048619	At3g61360	Pentatricopeptide repeat-containing protein At3g61360 [Source:SWISS;ACC:Q9M2C8]	12.5	0.041531	1	0	0.67
TBIU067067	ORTH2	E3 ubiquitin-protein ligase ORTHRUS 2 [Source:SWISS;ACC:Q8VYZ0]	12.5	0.0443909	1	0	0.62
TBIU061149	ARID4	AT-rich interactive domain-containing protein 4 [Source:SWISS;ACC:Q6NQ79]	12.5	0.041531	1	0	1.63
TBIU046236	At2g33490	Uncharacterized protein At2g33490 [Source:SWISS;ACC:O22799]	12.5	0.041531	1	0	0.86
TBIU053539	AMSH3	AMSH-like ubiquitin thioesterase 3 [Source:SWISS;ACC:Q5PNU3]	12.5	0.0443909	1	0	0.94
TBIU045379	-	-	12.5	0.041531	1	0	1.02
TBIU068047	Usp54	Inactive ubiquitin carboxyl-terminal hydrolase 54 [Source:SWISS;ACC:Q8BL06]	12.5	0.0388807	1	0	0.36
TBIU089847	-	-	12.4	0.0544268	1	0	29.87
TBIU082418	-	-	12.4	0.0474794	1	0	7.19
TBIU094428	-	-	12.4	0.0508171	1	0	2.44
TBIU098599	-	-	12.4	0.0544268	1	0	3.5
TBIU102020	-	-	12.4	0.0544268	1	0	9.44
TBIU118806	-	-	12.4	0.0508171	1	0	13.31
TBIU119544	-	-	12.4	0.0474794	1	0	9.44
TBIU119924	PEPKR2	Serine/threonine-protein kinase PEPKR2 [Source:SWISS;ACC:Q8W490]	12.4	0.0544268	1	0	18.74
TBIU006565	VAR3	Zinc finger protein VAR3, chloroplastic [Source:SWISS;ACC:Q8S9K3]	12.4	0.0474794	1	0	3.05
TBIU012123	-	-	12.4	0.0443909	1	0	1.17
TBIU045837	SPBC2A9.03	Uncharacterized WD repeat-containing protein C2A9.03 [Source:SWISS;ACC:Q9Y7K5]	12.4	0.0508171	1	0	0.98
TBIU045076	HDA2	Histone deacetylase 2 [Source:SWISS;ACC:Q944K3]	12.4	0.0544268	1	0	0.89
TBIU063443	trpD	Anthranilate phosphoribosyltransferase {ECO:0000255|HAMAP-Rule:MF_00211} [Source:SWISS;ACC:O66576]	12.4	0.0474794	1	0	0.71
TBIU030466	TPST	Protein-tyrosine sulfotransferase [Source:SWISS;ACC:Q3EDG5]	12.4	0.0544268	1	0	0.83
TBIU020095	SRK6	Putative serine/threonine-protein kinase receptor [Source:SWISS;ACC:Q09092]	12.4	0.0508171	1	0	0.75
TBIU039584	CID4	Polyadenylate-binding protein-interacting protein 4 [Source:SWISS;ACC:Q94AM9]	12.4	0.0474794	1	0	0.91
TBIU074203	SALAT	Salutaridinol 7-O-acetyltransferase [Source:SWISS;ACC:Q94FT4]	12.4	0.0544268	1	0	7.33
TBIU027123	ERCC8	DNA excision repair protein ERCC-8 [Source:SWISS;ACC:Q5BIM8]	12.4	0.0508171	1	0	0.82
TBIU066979	RAD51D	DNA repair protein RAD51 homolog 4 [Source:SWISS;ACC:Q9LQQ2]	12.4	0.0544268	1	0	1.18
TBIU025372	OsI_29993	GDT1-like protein 4 [Source:SWISS;ACC:A2YXC7]	12.4	0.0508171	1	0	0.82
TBIU054035	PAPS4	Nuclear poly(A) polymerase 4 {ECO:0000303|PubMed:18479511} [Source:SWISS;ACC:Q8VYW1]	12.4	0.0474794	1	0	1.18
TBIU030371	-	-	12.4	0.0508171	1	0	1
TBIU017462	Os04g0499300	Eukaryotic translation initiation factor isoform 4G-1 [Source:SWISS;ACC:Q84PB3]	12.4	0.0508171	1	0	0.91
TBIU042333	-	-	12.4	0.0474794	1	0	4.5
TBIU042775	GRF3	Growth-regulating factor 3 [Source:SWISS;ACC:Q6AWY6]	12.4	0.0474794	1	0	0.91
TBIU046890	CID4	Polyadenylate-binding protein-interacting protein 4 [Source:SWISS;ACC:Q94AM9]	12.4	0.0508171	1	0	0.69
TBIU043326	PDRP1	Probable pyruvate, phosphate dikinase regulatory protein, chloroplastic [Source:SWISS;ACC:Q8GVP6]	12.4	0.0474794	1	0	2.24
TBIU044860	ytcJ	Putative amidohydrolase YtcJ [Source:SWISS;ACC:O34355]	12.4	0.0508171	1	0	0.74
TBIU067388	-	-	12.4	0.0544268	1	0	4.22
TBIU027735	At1g22280	Probable protein phosphatase 2C 9 [Source:SWISS;ACC:Q9LME4]	12.4	0.0508171	1	0	0.94
TBIU051159	N	TMV resistance protein N [Source:SWISS;ACC:Q40392]	12.4	0.0508171	1	0	0.51
TBIU041416	NDC1	Alternative NAD(P)H-ubiquinone oxidoreductase C1, chloroplastic/mitochondrial [Source:SWISS;ACC:Q8GXR9]	12.4	0.0544268	1	0	0.85
TBIU066586	ESD4	Ubiquitin-like-specific protease ESD4 [Source:SWISS;ACC:Q94F30]	12.4	0.0474794	1	0	0.74
TBIU090928	-	-	12.3	0.0583335	1	0	8.72
TBIU098404	-	-	12.3	0.0625648	1	0	27.9
TBIU109741	-	-	12.3	0.0625648	1	0	6.79
TBIU117556	-	-	12.3	0.0625648	1	0	6.36
TBIU084041	ERF1B	Ethylene-responsive transcription factor 1B [Source:SWISS;ACC:Q8LDC8]	12.3	0.0583335	1	0	10.4
TBIU052572	trc	Serine/threonine-protein kinase tricorner [Source:SWISS;ACC:Q9NBK5]	12.3	0.0583335	1	0	0.81
TBIU006393	-	-	12.3	0.0625648	1	0	4.24
TBIU049566	KIF22	Kinesin-like protein KIF22 [Source:SWISS;ACC:Q14807]	12.3	0.0583335	1	0	0.57
TBIU002236	S-2	Ribonuclease S-2 [Source:SWISS;ACC:P04007]	12.3	0.0625648	1	0	3
TBIU002257	SHN3	Ethylene-responsive transcription factor SHINE 3 [Source:SWISS;ACC:Q3E958]	12.3	0.0583335	1	0	12.43
TBIU021895	Bahcc1	BAH and coiled-coil domain-containing protein 1 [Source:SWISS;ACC:Q3UHR0]	12.3	0.0625648	1	0	1.67
TBIU043439	SERAC1	Protein SERAC1 [Source:SWISS;ACC:Q2TBM9]	12.3	0.0671512	1	0	0.35
TBIU013894	-	-	12.3	0.0625648	1	0	2.65
TBIU061138	SKIP14	F-box protein SKIP14 [Source:SWISS;ACC:Q9LU91]	12.3	0.0625648	1	0	0.45
TBIU062882	PERK12	Proline-rich receptor-like protein kinase PERK12 [Source:SWISS;ACC:Q9ZUE0]	12.3	0.0583335	1	0	0.59
TBIU032894	POLX_TOBAC	Retrovirus-related Pol polyprotein from transposon TNT 1-94 [Source:SWISS;ACC:P10978]	12.3	0.0671512	1	0	0.48
TBIU039475	MSI2	WD-40 repeat-containing protein MSI2 [Source:SWISS;ACC:O22468]	12.3	0.0583335	1	0	1.27
TBIU037734	FACE2	CAAX prenyl protease 2 [Source:SWISS;ACC:Q8GW19]	12.3	0.0583335	1	0	0.76
TBIU013291	CYP74B2	Linolenate hydroperoxide lyase, chloroplastic {ECO:0000305|PubMed:9701595} [Source:SWISS;ACC:Q9ZSY9]	12.3	0.0544268	1	0	1.3
TBIU051242	-	-	12.3	0.0583335	1	0	2.33
TBIU060256	HSFA4A	Heat stress transcription factor A-4a [Source:SWISS;ACC:O49403]	12.3	0.0583335	1	0	0.82
TBIU058270	CYCT1-3	Cyclin-T1-3 [Source:SWISS;ACC:Q2RAC5]	12.3	0.0583335	1	0	0.65
TBIU026375	AUX28	Auxin-induced protein AUX28 [Source:SWISS;ACC:P13089]	12.3	0.0625648	1	0	1.33
TBIU020703	-	-	12.3	0.0544268	1	0	1.01
TBIU030809	PM36	Seed maturation protein PM36 [Source:SWISS;ACC:Q9SWB6]	12.3	0.0583335	1	0	1.81
TBIU044107	At1g56140	Probable LRR receptor-like serine/threonine-protein kinase At1g56140 [Source:SWISS;ACC:C0LGH3]	12.3	0.0583335	1	0	1.05
TBIU034280	-	-	12.3	0.0583335	1	0	0.83
TBIU078096	-	-	12.3	0.0583335	1	0	11.31
TBIU063190	Tbc1d15	TBC1 domain family member 15 [Source:SWISS;ACC:Q9CXF4]	12.3	0.0583335	1	0	0.88
TBIU040810	-	-	12.3	0.0625648	1	0	0.57
TBIU066450	-	-	12.3	0.000399114	0.115908	0	1.3
TBIU067082	NRPE1	DNA-directed RNA polymerase V subunit 1 [Source:SWISS;ACC:Q5D869]	12.3	0.0625648	1	0	0.94
TBIU055786	-	-	12.3	0.0583335	1	0	0.47
TBIU042332	-	-	12.3	0.0625648	1	0	5.08
TBIU028383	-	-	12.3	0.0583335	1	0	0.78
TBIU045915	-	-	12.3	0.0625648	1	0	0.71
TBIU063020	CSTF50	Cleavage stimulation factor subunit 50 {ECO:0000303|PubMed:12379796} [Source:SWISS;ACC:Q8L4J2]	12.3	0.0583335	1	0	0.91
TBIU017694	-	-	12.3	0.0625648	1	0	2.75
TBIU025843	TTL	TITAN-like protein [Source:SWISS;ACC:F4JRR5]	12.3	0.0583335	1	0	1.01
TBIU025515	At4g10955	GDSL esterase/lipase At4g10955 [Source:SWISS;ACC:Q680C0]	12.3	0.0625648	1	0	1.26
TBIU068164	Exosc4	Exosome complex component RRP41 [Source:SWISS;ACC:Q921I9]	12.3	0.0583335	1	0	1.05
TBIU058015	-	-	12.3	0.0583335	1	0	2.2
TBIU040653	At5g14050	U3 small nucleolar RNA-associated protein 18 homolog [Source:SWISS;ACC:Q9FMU5]	12.3	0.0583335	1	0	0.89
TBIU055103	TRPA1	Tryptophan synthase alpha chain [Source:SWISS;ACC:O22765]	12.3	0.0583335	1	0	0.61
TBIU061430	ALG10B	Putative Dol-P-Glc:Glc(2)Man(9)GlcNAc(2)-PP-Dol alpha-1,2-glucosyltransferase [Source:SWISS;ACC:Q5I7T1]	12.3	0.0583335	1	0	0.94
TBIU049320	-	-	12.3	0.0583335	1	0	1.08
TBIU049501	-	-	12.3	0.0544268	1	0	1.68
TBIU062372	ARP5	Actin-related protein 5 [Source:SWISS;ACC:Q940Z2]	12.3	0.0544268	1	0	0.61
TBIU037782	At5g62370	Pentatricopeptide repeat-containing protein At5g62370 [Source:SWISS;ACC:Q9LVA2]	12.3	0.0583335	1	0	0.44
TBIU087956	-	-	12.2	0.0721262	1	0	3.3
TBIU095123	-	-	12.2	0.0721262	1	0	2.24
TBIU106375	-	-	12.2	0.0721262	1	0	5.88
TBIU012298	MYB4	Myb-related protein Myb4 [Source:SWISS;ACC:Q7XBH4]	12.2	0.0775271	1	0	2.92
TBIU013278	RAD51	DNA repair protein RAD51 homolog [Source:SWISS;ACC:Q40134]	12.2	0.0721262	1	0	1.62
TBIU030427	-	-	12.2	0.0671512	1	0	0.87
TBIU057136	-	-	12.2	0.0721262	1	0	2.57
TBIU051776	PIGF	Phosphatidylinositol-glycan biosynthesis class F protein [Source:SWISS;ACC:Q07326]	12.2	0.0671512	1	0	0.95
TBIU028336	POL	Retrovirus-related Pol polyprotein from transposon 412 [Source:SWISS;ACC:P10394]	12.2	0.0721262	1	0	1.65
TBIU033116	-	-	12.2	0.0671512	1	0	3.19
TBIU066148	At5g59540	1-aminocyclopropane-1-carboxylate oxidase homolog 12 [Source:SWISS;ACC:Q9LTH7]	12.2	0.0721262	1	0	1.25
TBIU052863	ytaP	Putative hydrolase YtaP [Source:SWISS;ACC:O34973]	12.2	0.0721262	1	0	1.02
TBIU041602	-	-	12.2	0.0671512	1	0	0.68
TBIU020514	-	-	12.2	0.0671512	1	0	1.39
TBIU043541	SPAC16C9.04c	Putative general negative regulator of transcription C16C9.04c [Source:SWISS;ACC:Q09818]	12.2	0.0775271	1	0	0.8
TBIU040566	FMA	Transcription factor FAMA [Source:SWISS;ACC:Q56YJ8]	12.2	0.0721262	1	0	1.84
TBIU029311	VHA-a2	V-type proton ATPase subunit a2 [Source:SWISS;ACC:Q9SJT7]	12.2	0.0671512	1	0	2.2
TBIU042553	OsI_27296	Probable E3 ubiquitin-protein ligase BAH1-like 1 [Source:SWISS;ACC:B8B5U8]	12.2	0.0775271	1	0	0.88
TBIU041471	Pus3	tRNA pseudouridine(38/39) synthase [Source:SWISS;ACC:Q9JI38]	12.2	0.0721262	1	0	0.8
TBIU052567	ndrA	Probable serine/threonine-protein kinase ndrA [Source:SWISS;ACC:Q54Y26]	12.2	0.0671512	1	0	0.79
TBIU063464	CDL1	Serine/threonine-protein kinase CDL1 {ECO:0000305} [Source:SWISS;ACC:Q0WRY5]	12.2	0.0671512	1	0	0.72
TBIU065291	DRP2A	Dynamin-2A [Source:SWISS;ACC:Q9SE83]	12.2	0.0671512	1	0	2.72
TBIU067364	-	-	12.2	0.0721262	1	0	0.52
TBIU094126	-	-	12.1	0.0833947	1	0	20.23
TBIU100363	-	-	12.1	0.0833947	1	0	1.04
TBIU103523	-	-	12.1	0.0833947	1	0	2.74
TBIU106495	-	-	12.1	0.0775271	1	0	4.65
TBIU108417	-	-	12.1	0.0897746	1	0	7.05
TBIU122269	-	-	12.1	0.0775271	1	0	8.7
TBIU123046	-	-	12.1	0.0897746	1	0	6.95
TBIU123643	-	-	12.1	0.0897746	1	0	8.44
TBIU084835	-	-	12.1	0.0897746	1	0	7.98
TBIU073859	-	-	12.1	0.0897746	1	0	11.31
TBIU010458	-	-	12.1	0.0833947	1	0	4.79
TBIU008466	PER2	Peroxidase 2 [Source:SWISS;ACC:Q9FEQ8]	12.1	0.0775271	1	0	15.89
TBIU011812	PI206	Disease resistance response protein 206 [Source:SWISS;ACC:P13240]	12.1	8.92309e-11	3.51112e-06	1.57	4817.25
TBIU002929	SWEET1A	Bidirectional sugar transporter SWEET1a [Source:SWISS;ACC:Q8RZQ8]	12.1	0.0775271	1	0	18.21
TBIU024844	-	-	12.1	0.0833947	1	0	1.02
TBIU020532	At1g67900	BTB/POZ domain-containing protein At1g67900 [Source:SWISS;ACC:Q9C9V6]	12.1	0.0897746	1	0	0.56
TBIU020456	S4	Ribonuclease S-4 [Source:SWISS;ACC:Q38717]	12.1	1.12466e-10	3.51112e-06	0.66	2062.04
TBIU002845	-	-	12.1	0.0833947	1	0	8.43
TBIU003788	-	-	12.1	0.0833947	1	0	10.13
TBIU075843	eIF-2-beta	Eukaryotic translation initiation factor 2 subunit beta [Source:SWISS;ACC:P55871]	12.1	0.0775271	1	0	8.8
TBIU080973	-	-	12.1	0.0833947	1	0	14.68
TBIU023465	-	-	12.1	0.0897746	1	0	0.81
TBIU030378	-	-	12.1	0.0833947	1	0	0.82
TBIU080554	HSR201	Benzyl alcohol O-benzoyltransferase [Source:SWISS;ACC:Q8GT20]	12.1	0.0775271	1	0	13.61
TBIU013613	-	-	12.1	0.0775271	1	0	1.29
TBIU043827	-	-	12.1	0.0775271	1	0	0.84
TBIU032325	-	-	12.1	0.0833947	1	0	2.91
TBIU021967	RH17	DEAD-box ATP-dependent RNA helicase 17 [Source:SWISS;ACC:Q7XJN0]	12.1	0.0124261	0.938827	0	1.12
TBIU044785	AIL5	AP2-like ethylene-responsive transcription factor AIL5 [Source:SWISS;ACC:Q6PQQ3]	12.1	0.0833947	1	0	1.15
TBIU071908	-	-	12.1	0.0897746	1	0	12.24
TBIU053128	REN1	Rho GTPase-activating protein REN1 [Source:SWISS;ACC:F4JQZ3]	12.1	0.0897746	1	0	0.98
TBIU037392	-	-	12.1	0.0897746	1	0	2.35
TBIU077739	-	-	12.1	0.0775271	1	0	4.57
TBIU089138	-	-	12	0.0967168	1	0	4.03
TBIU090528	-	-	12	0.0897746	1	0	6.54
TBIU091518	-	-	12	0.104277	1	0	8.42
TBIU100317	-	-	12	0.0967168	1	0	6.68
TBIU119272	-	-	12	0.0967168	1	0	7.93
TBIU122868	-	-	12	0.0967168	1	0	7.67
TBIU125688	-	-	12	0.0967168	1	0	5.5
TBIU030152	RF2b	Transcription factor RF2b [Source:SWISS;ACC:Q6S4P4]	12	0.0897746	1	0	2.04
TBIU019148	PUB34	U-box domain-containing protein 34 [Source:SWISS;ACC:Q8S8S7]	12	0.0967168	1	0	0.42
TBIU002237	S-2	Ribonuclease S-2 [Source:SWISS;ACC:P04007]	12	0.0967168	1	0	2.12
TBIU057880	At2g03980	GDSL esterase/lipase At2g03980 [Source:SWISS;ACC:Q9SIF5]	12	0.104277	1	0	0.85
TBIU043523	At4g11680	E3 ubiquitin-protein ligase At4g11680 [Source:SWISS;ACC:Q93Z92]	12	0.0897746	1	0	0.94
TBIU054042	PAPS4	Nuclear poly(A) polymerase 4 {ECO:0000303|PubMed:18479511} [Source:SWISS;ACC:Q8VYW1]	12	0.0967168	1	0	0.95
TBIU026713	At1g19860	Zinc finger CCCH domain-containing protein 6 [Source:SWISS;ACC:Q56XU4]	12	0.0897746	1	0	0.93
TBIU039389	NPF1.1	Protein NRT1/ PTR FAMILY 1.1 [Source:SWISS;ACC:Q8LPL2]	12	0.0897746	1	0	1.33
TBIU041479	PUS3	tRNA pseudouridine(38/39) synthase [Source:SWISS;ACC:Q3SX07]	12	0.0967168	1	0	1.19
TBIU036224	AVT1	Vacuolar amino acid transporter 1 [Source:SWISS;ACC:P47082]	12	0.104277	1	0	0.51
TBIU067623	-	-	12	0.0897746	1	0	2.01
TBIU045082	HDA2	Histone deacetylase 2 [Source:SWISS;ACC:Q944K3]	12	0.104277	1	0	0.99
TBIU038303	FBL17	F-box/LRR-repeat protein 17 [Source:SWISS;ACC:Q8W104]	12	0.0897746	1	0	0.63
TBIU020732	-	-	12	0.0897746	1	0	1.23
TBIU071774	-	-	12	0.0967168	1	0	6.44
TBIU060388	TCX5	Protein tesmin/TSO1-like CXC 5 [Source:SWISS;ACC:Q9SZD1]	12	0.0967168	1	0	0.59
TBIU068752	GEX2	Protein GAMETE EXPRESSED 2 [Source:SWISS;ACC:F4K4R6]	12	0.0967168	1	0	0.4
TBIU047151	NACK1	Kinesin-like protein NACK1 [Source:SWISS;ACC:Q8S905]	12	0.0967168	1	0	0.59
TBIU050930	-	-	12	0.0967168	1	0	1.73
TBIU036940	AASDHPPT	L-aminoadipate-semialdehyde dehydrogenase-phosphopantetheinyl transferase [Source:SWISS;ACC:Q9NRN7]	12	0.0967168	1	0	1.85
TBIU045031	Endov	Endonuclease V [Source:SWISS;ACC:Q8C9A2]	12	0.104277	1	0	0.86
TBIU040074	TPK5	Two-pore potassium channel 5 [Source:SWISS;ACC:Q9S6Z8]	12	0.0897746	1	0	1.74
TBIU066984	-	-	12	0.0967168	1	0	3.23
TBIU045823	TCX2	Protein tesmin/TSO1-like CXC 2 [Source:SWISS;ACC:F4JIF5]	12	0.0967168	1	0	0.52
TBIU039644	EMC1	ER membrane protein complex subunit 1 [Source:SWISS;ACC:Q5ZL00]	12	0.0967168	1	0	0.7
TBIU027242	spuE	Spermidine-binding periplasmic protein SpuE [Source:SWISS;ACC:Q9I6J0]	12	0.0967168	1	0	0.8
TBIU064591	v1g172254	L-2-hydroxyglutarate dehydrogenase, mitochondrial [Source:SWISS;ACC:A7SMW7]	12	0.0897746	1	0	0.52
TBIU074778	-	-	12	0.104277	1	0	5.69
TBIU051716	At1g60070	AP-1 complex subunit gamma-2 [Source:SWISS;ACC:Q9ZUI6]	12	0.0897746	1	0	0.56
TBIU086137	-	-	11.9	0.112517	1	0	3.23
TBIU096929	-	-	11.9	0.104277	1	0	1.32
TBIU101333	-	-	11.9	0.121504	1	0	1.58
TBIU102080	-	-	11.9	0.112517	1	0	4.16
TBIU108147	-	-	11.9	0.112517	1	0	8.43
TBIU112187	-	-	11.9	0.112517	1	0	6.53
TBIU115830	-	-	11.9	0.112517	1	0	6.57
TBIU126930	-	-	11.9	0.112517	1	0	8.94
TBIU127564	-	-	11.9	0.112517	1	0	12.78
TBIU085151	POLX_TOBAC	Retrovirus-related Pol polyprotein from transposon TNT 1-94 [Source:SWISS;ACC:P10978]	11.9	0.112517	1	0	9.19
TBIU067589	RPP25	Ribonuclease P protein subunit p25 [Source:SWISS;ACC:Q9BUL9]	11.9	0.104277	1	0	0.78
TBIU015450	TBC1D22B	TBC1 domain family member 22B [Source:SWISS;ACC:Q9NU19]	11.9	0.112517	1	0	1.2
TBIU053028	Ylpm1	YLP motif-containing protein 1 [Source:SWISS;ACC:Q9R0I7]	11.9	0.121504	1	0	0.31
TBIU064731	dst1	Serine/threonine-protein kinase dst1 {ECO:0000250|UniProtKB:O61125} [Source:SWISS;ACC:Q86IX1]	11.9	0.112517	1	0	0.87
TBIU051955	pteN	Phosphatidylinositol 3,4,5-trisphosphate 3-phosphatase and dual-specificity protein phosphatase PTEN [Source:SWISS;ACC:Q8T9S7]	11.9	0.112517	1	0	0.62
TBIU006392	-	-	11.9	0.112517	1	0	3.53
TBIU048362	DDB_G0286581	UPF0554 protein [Source:SWISS;ACC:Q54LL8]	11.9	0.121504	1	0	0.57
TBIU061928	PDR12	Pleiotropic drug resistance protein 12 [Source:SWISS;ACC:Q5Z9S8]	11.9	0.112517	1	0	0.26
TBIU029159	-	-	11.9	0.112517	1	0	0.82
TBIU064213	At5g14430	Probable methyltransferase PMT9 [Source:SWISS;ACC:Q8VZV7]	11.9	0.112517	1	0	0.37
TBIU029232	-	-	11.9	0.121504	1	0	1.88
TBIU017434	PPD3	PsbP domain-containing protein 3, chloroplastic [Source:SWISS;ACC:Q9S720]	11.9	0.112517	1	0	1.1
TBIU046384	At1g56140	Probable LRR receptor-like serine/threonine-protein kinase At1g56140 [Source:SWISS;ACC:C0LGH3]	11.9	0.104277	1	0	1.14
TBIU079211	-	-	11.9	0.112517	1	0	9.19
TBIU053892	RH48	Probable DEAD-box ATP-dependent RNA helicase 48 [Source:SWISS;ACC:Q9C8S9]	11.9	0.112517	1	0	0.43
TBIU036808	SAP30BP	SAP30-binding protein [Source:SWISS;ACC:Q9UHR5]	11.9	0.112517	1	0	0.81
TBIU064737	dst1	Serine/threonine-protein kinase dst1 {ECO:0000250|UniProtKB:O61125} [Source:SWISS;ACC:Q86IX1]	11.9	0.112517	1	0	0.92
TBIU052051	ICMTB	Protein-S-isoprenylcysteine O-methyltransferase B [Source:SWISS;ACC:Q93W54]	11.9	0.112517	1	0	1.03
TBIU042403	ADA2B	Transcriptional adapter ADA2b [Source:SWISS;ACC:Q9ATB4]	11.9	0.112517	1	0	0.55
TBIU052400	-	-	11.9	0.112517	1	0	0.63
TBIU018661	RPL28A	60S ribosomal protein L28-1 [Source:SWISS;ACC:O82204]	11.9	0.112517	1	0	1.66
TBIU039912	TPST	Protein-tyrosine sulfotransferase [Source:SWISS;ACC:Q3EDG5]	11.9	0.121504	1	0	0.53
TBIU013458	-	-	11.9	0.112517	1	0	0.61
TBIU064311	At5g67130	PI-PLC X domain-containing protein At5g67130 [Source:SWISS;ACC:Q93XX5]	11.9	0.112517	1	0	0.62
TBIU042957	At1g06710	Pentatricopeptide repeat-containing protein At1g06710, mitochondrial [Source:SWISS;ACC:Q9M9X9]	11.9	0.112517	1	0	0.38
TBIU065909	HIUH	Hydroxyisourate hydrolase [Source:SWISS;ACC:Q8S3J3]	11.9	0.112517	1	0	0.65
TBIU051663	Morf4l1	Mortality factor 4-like protein 1 [Source:SWISS;ACC:Q6AYU1]	11.9	0.112517	1	0	0.69
TBIU030205	At1g08370	mRNA-decapping enzyme-like protein [Source:SWISS;ACC:Q9SJF3]	11.9	0.112517	1	0	0.71
TBIU041944	-	-	11.9	0.112517	1	0	2.05
TBIU053633	APK1A	Protein kinase APK1A, chloroplastic [Source:SWISS;ACC:Q06548]	11.9	0.121504	1	0	0.52
TBIU088660	-	-	11.8	0.131315	1	0	13.1
TBIU091846	-	-	11.8	0.121504	1	0	6.84
TBIU096410	-	-	11.8	0.131315	1	0	7.86
TBIU098457	CYP76B6	Geraniol 8-hydroxylase [Source:SWISS;ACC:Q8VWZ7]	11.8	0.131315	1	0	0.54
TBIU105514	-	-	11.8	0.142034	1	0	1.84
TBIU107725	-	-	11.8	0.121504	1	0	19.56
TBIU110360	-	-	11.8	0.121504	1	0	6.2
TBIU111497	-	-	11.8	0.121504	1	0	6.8
TBIU116575	-	-	11.8	0.121504	1	0	3.22
TBIU122175	-	-	11.8	0.131315	1	0	7.86
TBIU124298	-	-	11.8	0.131315	1	0	6.02
TBIU125893	-	-	11.8	0.121504	1	0	9.3
TBIU019926	-	-	11.8	0.131315	1	0	3.43
TBIU050278	-	-	11.8	0.131315	1	0	0.66
TBIU006019	-	-	11.8	0.121504	1	0	0.85
TBIU016912	At3g08930	LIMR family protein At3g08930 [Source:SWISS;ACC:Q9SR93]	11.8	0.131315	1	0	0.57
TBIU020087	SRK6	Putative serine/threonine-protein kinase receptor [Source:SWISS;ACC:Q09092]	11.8	0.131315	1	0	0.57
TBIU068479	EFR3A	Protein EFR3 homolog A [Source:SWISS;ACC:Q14156]	11.8	0.121504	1	0	0.45
TBIU042889	ME1	NADP-dependent malic enzyme [Source:SWISS;ACC:P12628]	11.8	0.121504	1	0	0.54
TBIU055192	B''ALPHA	Serine/threonine protein phosphatase 2A regulatory subunit B''alpha [Source:SWISS;ACC:Q9XGR4]	11.8	0.131315	1	0	0.65
TBIU034623	SCY2	Preprotein translocase subunit SCY2, chloroplastic [Source:SWISS;ACC:F4IQV7]	11.8	0.121504	1	0	0.52
TBIU076983	-	-	11.8	0.131315	1	0	6.3
TBIU027537	BSH	Chromatin structure-remodeling complex protein BSH [Source:SWISS;ACC:P93045]	11.8	0.131315	1	0	1.14
TBIU051769	PIGF	Phosphatidylinositol-glycan biosynthesis class F protein [Source:SWISS;ACC:Q07326]	11.8	0.142034	1	0	0.95
TBIU057487	At5g25050	Probable folate-biopterin transporter 2 [Source:SWISS;ACC:Q5FV41]	11.8	0.131315	1	0	0.57
TBIU064480	creC	Probable catabolite repression protein creC [Source:SWISS;ACC:A2QVV2]	11.8	0.131315	1	0	0.52
TBIU059037	At5g41260	Probable serine/threonine-protein kinase At5g41260 [Source:SWISS;ACC:Q9FHD7]	11.8	0.131315	1	0	2.85
TBIU029660	3BETAHSD/D3	3beta-hydroxysteroid-dehydrogenase/decarboxylase isoform 3 [Source:SWISS;ACC:A9X4U2]	11.8	0.131315	1	0	0.88
TBIU049279	-	-	11.8	0.121504	1	0	0.86
TBIU064587	v1g172254	L-2-hydroxyglutarate dehydrogenase, mitochondrial [Source:SWISS;ACC:A7SMW7]	11.8	0.131315	1	0	0.77
TBIU059259	VAL1	B3 domain-containing transcription repressor VAL1 [Source:SWISS;ACC:Q8W4L5]	11.8	0.121504	1	0	0.37
TBIU048751	-	-	11.8	0.121504	1	0	0.6
TBIU046785	wdr83	WD repeat domain-containing protein 83 [Source:SWISS;ACC:Q5XGI5]	11.8	0.131315	1	0	0.79
TBIU043490	GSVIVT00026920001	Probable polygalacturonase [Source:SWISS;ACC:A7PZL3]	11.8	0.131315	1	0	0.43
TBIU029486	DRT100	DNA-damage-repair/toleration protein DRT100 [Source:SWISS;ACC:Q00874]	11.8	0.131315	1	0	0.82
TBIU045582	-	-	11.8	0.121504	1	0	0.44
TBIU065591	PUB4	U-box domain-containing protein 4 [Source:SWISS;ACC:O22193]	11.8	0.131315	1	0	1.18
TBIU065593	PUB4	U-box domain-containing protein 4 [Source:SWISS;ACC:O22193]	11.8	0.121504	1	0	1.7
TBIU039220	At4g34320	UPF0496 protein At4g34320 [Source:SWISS;ACC:Q9SYZ7]	11.8	0.121504	1	0	1.02
TBIU041468	PUS3	tRNA pseudouridine(38/39) synthase [Source:SWISS;ACC:Q3SX07]	11.8	0.121504	1	0	0.86
TBIU078274	-	-	11.8	0.131315	1	0	6.14
TBIU077316	LAC14	Laccase-14 [Source:SWISS;ACC:Q9FY79]	11.8	0.121504	1	0	6.8
TBIU041307	SAC8	Phosphoinositide phosphatase SAC8 [Source:SWISS;ACC:Q96328]	11.8	0.131315	1	0	1.23
TBIU062323	PR	Perakine reductase [Source:SWISS;ACC:Q3L181]	11.8	0.131315	1	0	0.81
TBIU024165	HT1	Serine/threonine-protein kinase HT1 [Source:SWISS;ACC:Q2MHE4]	11.8	0.142034	1	0	0.94
TBIU052249	BCA5	Beta carbonic anhydrase 5, chloroplastic [Source:SWISS;ACC:Q94CE3]	11.8	0.142034	1	0	0.54
TBIU074129	GAE6	UDP-glucuronate 4-epimerase 6 [Source:SWISS;ACC:Q9LIS3]	11.8	0.121504	1	0	7.32
TBIU031252	tatB	Sec-independent protein translocase protein TatB {ECO:0000255|HAMAP-Rule:MF_00237} [Source:SWISS;ACC:A4G9I1]	11.8	0.131315	1	0	1.31
TBIU073597	At5g24080	G-type lectin S-receptor-like serine/threonine-protein kinase At5g24080 [Source:SWISS;ACC:Q9FLV4]	11.8	0.121504	1	0	6.36
TBIU059729	PERK6	Putative proline-rich receptor-like protein kinase PERK6 [Source:SWISS;ACC:Q9LS95]	11.8	0.121504	1	0	0.67
TBIU052483	NHX6	Sodium/hydrogen exchanger 6 [Source:SWISS;ACC:Q8RWU6]	11.8	0.121504	1	0	0.55
TBIU092274	-	-	11.7	0.153753	1	0	2.36
TBIU094439	-	-	11.7	0.153753	1	0	2.3
TBIU099033	-	-	11.7	0.142034	1	0	1.54
TBIU100771	-	-	11.7	0.153753	1	0	0.85
TBIU100787	ACA7	Alpha carbonic anhydrase 7 [Source:SWISS;ACC:Q8L817]	11.7	0.142034	1	0	5.05
TBIU102957	CYP72A154	11-oxo-beta-amyrin 30-oxidase [Source:SWISS;ACC:H1A988]	11.7	0.142034	1	0	1.19
TBIU111868	-	-	11.7	0.142034	1	0	6.46
TBIU084551	-	-	11.7	0.153753	1	0	9.46
TBIU125521	-	-	11.7	0.153753	1	0	6.51
TBIU031729	POLX_TOBAC	Retrovirus-related Pol polyprotein from transposon TNT 1-94 [Source:SWISS;ACC:P10978]	11.7	0.142034	1	0	0.46
TBIU018507	HDA9	Histone deacetylase 9 [Source:SWISS;ACC:Q8H0W2]	11.7	0.153753	1	0	0.68
TBIU058444	LAC14	Laccase-14 [Source:SWISS;ACC:Q9FY79]	11.7	0.142034	1	0	1.07
TBIU016463	GATA17	GATA transcription factor 17 [Source:SWISS;ACC:Q9LIB5]	11.7	0.153753	1	0	0.47
TBIU006601	APM1	Aminopeptidase M1 [Source:SWISS;ACC:Q8VZH2]	11.7	0.142034	1	0	1.02
TBIU030651	-	-	11.7	0.153753	1	0	1.51
TBIU062210	-	-	11.7	0.153753	1	0	0.97
TBIU007350	-	-	11.7	0.142034	1	0	0.9
TBIU050284	-	-	11.7	0.153753	1	0	0.54
TBIU032354	TIC100	Protein TIC 100 {ECO:0000303|PubMed:23372012} [Source:SWISS;ACC:Q8LPR8]	11.7	0.142034	1	0	0.32
TBIU023403	-	-	11.7	0.142034	1	0	0.88
TBIU001297	MAP65-5	65-kDa microtubule-associated protein 5 [Source:SWISS;ACC:Q9ZVJ3]	11.7	0.153753	1	0	2.61
TBIU040515	-	-	11.7	0.153753	1	0	1.81
TBIU016296	MADS27	MADS-box transcription factor 27 [Source:SWISS;ACC:Q6EP49]	11.7	0.153753	1	0	1.1
TBIU000554	-	-	11.7	0.153753	1	0	6.47
TBIU056029	serinc	Probable serine incorporator [Source:SWISS;ACC:A7S4N4]	11.7	0.142034	1	0	1.1
TBIU070654	-	-	11.7	0.153753	1	0	11.31
TBIU039671	CRYD	Cryptochrome DASH, chloroplastic/mitochondrial [Source:SWISS;ACC:Q38JU2]	11.7	0.142034	1	0	0.69
TBIU035132	-	-	11.7	0.153753	1	0	0.89
TBIU038724	-	-	11.7	0.153753	1	0	0.61
TBIU036611	DSPTP1	Dual specificity protein phosphatase 1 [Source:SWISS;ACC:Q9ZR37]	11.7	0.142034	1	0	0.84
TBIU049532	-	-	11.7	0.153753	1	0	1.19
TBIU043921	-	-	11.7	0.153753	1	0	1.4
TBIU032808	PPP4R2r	Serine/threonine-protein phosphatase 4 regulatory subunit 2 [Source:SWISS;ACC:Q9W2U4]	11.7	0.153753	1	0	1.42
TBIU080054	-	-	11.7	0.142034	1	0	4.57
TBIU034442	WSD1	O-acyltransferase WSD1 [Source:SWISS;ACC:Q93ZR6]	11.7	0.153753	1	0	0.62
TBIU042273	-	-	11.7	0.00812493	0.742069	0	3.05
TBIU061921	PDR12	Pleiotropic drug resistance protein 12 [Source:SWISS;ACC:Q5Z9S8]	11.7	0.142034	1	0	0.47
TBIU055463	-	-	11.7	0.153753	1	0	0.59
TBIU081975	-	-	11.6	0.166576	1	0	21.76
TBIU088351	-	-	11.6	0.166576	1	0	4.14
TBIU091089	-	-	11.6	0.166576	1	0	1.25
TBIU093247	-	-	11.6	0.166576	1	0	3.56
TBIU095245	-	-	11.6	0.166576	1	0	2.75
TBIU098566	-	-	11.6	0.153753	1	0	1.22
TBIU099152	-	-	11.6	0.153753	1	0	2.99
TBIU099639	-	-	11.6	0.166576	1	0	1.31
TBIU102822	-	-	11.6	0.166576	1	0	3.07
TBIU104490	-	-	11.6	0.153753	1	0	1.72
TBIU104898	-	-	11.6	0.180619	1	0	2.39
TBIU110751	-	-	11.6	0.166576	1	0	5.49
TBIU124322	-	-	11.6	0.166576	1	0	14.71
TBIU045876	PAH1	Phosphatidate phosphatase PAH1 [Source:SWISS;ACC:Q9SF47]	11.6	0.166576	1	0	1.95
TBIU059731	PERK6	Putative proline-rich receptor-like protein kinase PERK6 [Source:SWISS;ACC:Q9LS95]	11.6	0.166576	1	0	0.54
TBIU013720	-	-	11.6	0.180619	1	0	1.06
TBIU045193	-	-	11.6	0.153753	1	0	0.41
TBIU042389	VIT_05s0051g00580	Inosine triphosphate pyrophosphatase {ECO:0000255|HAMAP-Rule:MF_03148} [Source:SWISS;ACC:F6HS55]	11.6	0.180619	1	0	0.93
TBIU013739	-	-	11.6	0.153753	1	0	0.93
TBIU007318	ERF13	Ethylene-responsive transcription factor 13 [Source:SWISS;ACC:Q8L9K1]	11.6	0.166576	1	0	10.42
TBIU017015	-	-	11.6	0.166576	1	0	1.93
TBIU065977	-	-	11.6	0.166576	1	0	1.44
TBIU047034	ASHH3	Histone-lysine N-methyltransferase ASHH3 [Source:SWISS;ACC:Q945S8]	11.6	0.180619	1	0	1.04
TBIU020034	APK2B	Protein kinase 2B, chloroplastic [Source:SWISS;ACC:O49840]	11.6	0.166576	1	0	0.36
TBIU040310	lysS	Lysine--tRNA ligase [Source:SWISS;ACC:P73443]	11.6	0.166576	1	0	0.36
TBIU019172	tmem120	Transmembrane protein 120 homolog [Source:SWISS;ACC:Q54IK2]	11.6	0.166576	1	0	0.63
TBIU051117	TKRP125	125 kDa kinesin-related protein [Source:SWISS;ACC:O23826]	11.6	0.166576	1	0	0.83
TBIU031814	xynF3	Endo-1,4-beta-xylanase F3 [Source:SWISS;ACC:Q96VB6]	11.6	0.000354226	0.107628	0	3.2
TBIU025358	rbm24	RNA-binding protein 24 [Source:SWISS;ACC:Q76LC6]	11.6	0.153753	1	0	0.7
TBIU015855	elmoA	ELMO domain-containing protein A [Source:SWISS;ACC:Q54YW1]	11.6	0.180619	1	0	1.37
TBIU043659	-	-	11.6	0.180619	1	0	0.85
TBIU051452	Cbei_0202	Uncharacterized protein Cbei_0202 [Source:SWISS;ACC:Q05627]	11.6	0.166576	1	0	1.7
TBIU051034	SAPK2	Serine/threonine-protein kinase SAPK2 [Source:SWISS;ACC:A2YNT8]	11.6	0.180619	1	0	0.9
TBIU015592	PCMP-E76	Pentatricopeptide repeat-containing protein At2g13600 [Source:SWISS;ACC:Q9SIT7]	11.6	0.166576	1	0	0.32
TBIU045804	-	-	11.6	0.166576	1	0	1.75
TBIU020384	-	-	11.6	0.166576	1	0	0.5
TBIU060400	At5g22100	Probable RNA 3'-terminal phosphate cyclase-like protein [Source:SWISS;ACC:Q9C578]	11.6	0.153753	1	0	4.11
TBIU026545	At5g09300	2-oxoisovalerate dehydrogenase subunit alpha 2, mitochondrial [Source:SWISS;ACC:Q84JL2]	11.6	0.166576	1	0	1.23
TBIU042751	-	-	11.6	0.166576	1	0	0.56
TBIU041480	PUS3	tRNA pseudouridine(38/39) synthase [Source:SWISS;ACC:Q3SX07]	11.6	0.166576	1	0	0.53
TBIU076406	-	-	11.6	0.166576	1	0	18.84
TBIU046677	Os01g0760900	Probable protein ABIL5 [Source:SWISS;ACC:Q5JMF2]	11.6	0.166576	1	0	0.84
TBIU039725	At5g22620	Probable 2-carboxy-D-arabinitol-1-phosphatase {ECO:0000305} [Source:SWISS;ACC:Q9FNJ9]	11.6	0.166576	1	0	0.65
TBIU042815	APX6	Putative L-ascorbate peroxidase 6 [Source:SWISS;ACC:Q8GY91]	11.6	0.166576	1	0	0.5
TBIU058465	UGT74B1	UDP-glycosyltransferase 74B1 [Source:SWISS;ACC:O48676]	11.6	0.166576	1	0	5.83
TBIU093358	-	-	11.5	0.180619	1	0	11.8
TBIU096011	-	-	11.5	0.196007	1	0	2.68
TBIU100457	-	-	11.5	0.180619	1	0	1.48
TBIU106274	-	-	11.5	0.196007	1	0	4.46
TBIU109719	-	-	11.5	0.180619	1	0	4.89
TBIU111115	-	-	11.5	0.180619	1	0	4.08
TBIU115683	-	-	11.5	0.196007	1	0	4.59
TBIU123223	-	-	11.5	0.180619	1	0	16.71
TBIU125921	-	-	11.5	0.196007	1	0	4.77
TBIU081813	-	-	11.5	0.196007	1	0	4.42
TBIU061795	ATK4	Kinesin-4 [Source:SWISS;ACC:O81635]	11.5	0.196007	1	0	0.32
TBIU001804	-	-	11.5	0.180619	1	0	8.36
TBIU002972	HSR201	Benzyl alcohol O-benzoyltransferase [Source:SWISS;ACC:Q8GT20]	11.5	0.196007	1	0	12.01
TBIU001757	-	-	11.5	0.180619	1	0	4.79
TBIU032692	-	-	11.5	0.180619	1	0	0.33
TBIU014266	PPOX2	Pyridoxine/pyridoxamine 5'-phosphate oxidase 2 [Source:SWISS;ACC:Q9ZPY1]	11.5	0.196007	1	0	0.58
TBIU003358	At1g21780	BTB/POZ domain-containing protein At1g21780 [Source:SWISS;ACC:Q9XHZ8]	11.5	0.196007	1	0	0.72
TBIU016793	-	-	11.5	0.196007	1	0	1.86
TBIU022405	-	-	11.5	0.196007	1	0	1.05
TBIU007648	-	-	11.5	0.180619	1	0	10.53
TBIU033924	-	-	11.5	0.196007	1	0	0.64
TBIU037757	FACE2	CAAX prenyl protease 2 [Source:SWISS;ACC:Q8GW19]	11.5	0.196007	1	0	0.39
TBIU027504	At2g41760	Protein N-terminal glutamine amidohydrolase [Source:SWISS;ACC:O22944]	11.5	0.180619	1	0	0.69
TBIU014582	SPAC22A12.06c	Uncharacterized hydrolase C22A12.06c [Source:SWISS;ACC:O13897]	11.5	0.196007	1	0	0.7
TBIU006602	APM1	Aminopeptidase M1 [Source:SWISS;ACC:Q8VZH2]	11.5	0.196007	1	0	0.96
TBIU044864	ytcJ	Putative amidohydrolase YtcJ [Source:SWISS;ACC:O34355]	11.5	0.180619	1	0	0.46
TBIU047169	At1g30440	BTB/POZ domain-containing protein At1g30440 [Source:SWISS;ACC:Q9S9Q9]	11.5	0.196007	1	0	0.32
TBIU044901	-	-	11.5	0.180619	1	0	1.06
TBIU024958	mcts1	Malignant T-cell-amplified sequence 1 homolog [Source:SWISS;ACC:Q86KL4]	11.5	0.196007	1	0	1.46
TBIU064707	FIPS5	FIP1[V]-like protein {ECO:0000303|PubMed:16282318} [Source:SWISS;ACC:F4KDH9]	11.5	0.180619	1	0	0.26
TBIU053361	-	-	11.5	0.180619	1	0	0.34
TBIU024545	COMT1	Caffeic acid 3-O-methyltransferase [Source:SWISS;ACC:Q43609]	11.5	0.196007	1	0	0.57
TBIU032706	-	-	11.5	0.196007	1	0	0.32
TBIU079466	-	-	11.5	0.180619	1	0	5.59
TBIU065838	ATHB-8	Homeobox-leucine zipper protein ATHB-8 [Source:SWISS;ACC:Q39123]	11.5	0.180619	1	0	0.56
TBIU025945	-	-	11.5	0.180619	1	0	0.98
TBIU062799	RXW8	CSC1-like protein RXW8 [Source:SWISS;ACC:F4IBD7]	11.5	0.196007	1	0	0.33
TBIU072697	EIN3	Protein ETHYLENE INSENSITIVE 3 [Source:SWISS;ACC:O24606]	11.5	0.180619	1	0	8.04
TBIU076493	-	-	11.5	0.180619	1	0	8.43
TBIU026541	At1g21400	2-oxoisovalerate dehydrogenase subunit alpha 1, mitochondrial [Source:SWISS;ACC:Q9LPL5]	11.5	0.180619	1	0	0.62
TBIU047019	SEC	Probable UDP-N-acetylglucosamine--peptide N-acetylglucosaminyltransferase SEC [Source:SWISS;ACC:Q9M8Y0]	11.5	0.180619	1	0	0.44
TBIU022488	BCCP2	Biotin carboxyl carrier protein of acetyl-CoA carboxylase 2, chloroplastic [Source:SWISS;ACC:Q9LLC1]	11.5	0.196007	1	0	1.19
TBIU051056	-	-	11.5	0.180619	1	0	0.63
TBIU046638	-	-	11.5	0.180619	1	0	1.17
TBIU075695	-	-	11.5	0.180619	1	0	5.47
TBIU066067	ACA8	Calcium-transporting ATPase 8, plasma membrane-type [Source:SWISS;ACC:Q9LF79]	11.5	0.196007	1	0	0.23
TBIU071175	-	-	11.5	0.196007	1	0	6.58
TBIU044376	CNF02430	Acyl-protein thioesterase 1 [Source:SWISS;ACC:P0CL94]	11.5	0.180619	1	0	0.57
TBIU079899	ABCB3	ABC transporter B family member 3 [Source:SWISS;ACC:Q9SYI2]	11.5	0.196007	1	0	8.44
TBIU079726	CRRSP38	Cysteine-rich repeat secretory protein 38 [Source:SWISS;ACC:Q9LRJ9]	11.5	0.180619	1	0	3.55
TBIU085803	-	-	11.4	0.196007	1	0	3.83
TBIU091373	-	-	11.4	0.231402	1	0	13.01
TBIU091509	POLX_TOBAC	Retrovirus-related Pol polyprotein from transposon TNT 1-94 [Source:SWISS;ACC:P10978]	11.4	0.212883	1	0	1.24
TBIU097489	-	-	11.4	0.212883	1	0	2.21
TBIU097592	-	-	11.4	0.212883	1	0	0.91
TBIU098175	-	-	11.4	0.212883	1	0	7.19
TBIU098455	CYP76B6	Geraniol 8-hydroxylase [Source:SWISS;ACC:Q8VWZ7]	11.4	0.196007	1	0	0.43
TBIU101646	Dnajb13	DnaJ homolog subfamily B member 13 [Source:SWISS;ACC:Q80Y75]	11.4	0.212883	1	0	0.7
TBIU116572	-	-	11.4	0.212883	1	0	4.36
TBIU003032	-	-	11.4	0.212883	1	0	11.68
TBIU005035	ROC2	Homeobox-leucine zipper protein ROC2 [Source:SWISS;ACC:Q0J9X2]	11.4	0.212883	1	0	0.84
TBIU074812	EIL1	ETHYLENE INSENSITIVE 3-like 1 protein [Source:SWISS;ACC:Q9SLH0]	11.4	0.212883	1	0	5.86
TBIU057237	HAK17	Probable potassium transporter 17 [Source:SWISS;ACC:Q67UC7]	11.4	0.212883	1	0	0.39
TBIU029663	3BETAHSD/D3	3beta-hydroxysteroid-dehydrogenase/decarboxylase isoform 3 [Source:SWISS;ACC:A9X4U2]	11.4	0.212883	1	0	0.56
TBIU057242	HAK17	Probable potassium transporter 17 [Source:SWISS;ACC:Q67UC7]	11.4	0.212883	1	0	0.41
TBIU062713	-	-	11.4	0.212883	1	0	0.34
TBIU053664	CVP2	Type I inositol 1,4,5-trisphosphate 5-phosphatase CVP2 [Source:SWISS;ACC:Q9LR47]	11.4	0.212883	1	0	1.48
TBIU035396	-	-	11.4	0.212883	1	0	1.87
TBIU050060	-	-	11.4	0.212883	1	0	1.13
TBIU075257	At5g24080	G-type lectin S-receptor-like serine/threonine-protein kinase At5g24080 [Source:SWISS;ACC:Q9FLV4]	11.4	0.212883	1	0	3.34
TBIU048800	CCR4-4	Carbon catabolite repressor protein 4 homolog 4 [Source:SWISS;ACC:A8MS41]	11.4	0.212883	1	0	0.5
TBIU031480	TBL13	Protein trichome birefringence-like 13 [Source:SWISS;ACC:Q9ZQR5]	11.4	0.196007	1	0	1.34
TBIU037777	At5g62370	Pentatricopeptide repeat-containing protein At5g62370 [Source:SWISS;ACC:Q9LVA2]	11.4	0.212883	1	0	0.22
TBIU030963	WAT1	Protein WALLS ARE THIN 1 [Source:SWISS;ACC:Q94AP3]	11.4	0.212883	1	0	0.48
TBIU036364	RNS7_NICAL	Ribonuclease S-7 [Source:SWISS;ACC:Q40381]	11.4	4.33861e-10	9.02996e-06	0.96	1790.34
TBIU017850	At3g10130	Heme-binding-like protein At3g10130, chloroplastic [Source:SWISS;ACC:Q9SR77]	11.4	0.212883	1	0	0.55
TBIU045532	crtp1	Crt homolog 1 [Source:SWISS;ACC:Q9GSB0]	11.4	0.212883	1	0	0.51
TBIU019446	aspS	Aspartate--tRNA(Asp/Asn) ligase {ECO:0000255|HAMAP-Rule:MF_00044} [Source:SWISS;ACC:Q112K0]	11.4	0.0474794	1	0	0.69
TBIU035256	ado-1	Probable 2-aminoethanethiol dioxygenase [Source:SWISS;ACC:Q556I2]	11.4	0.196007	1	0	0.79
TBIU048903	RQCD1	Cell differentiation protein RCD1 homolog [Source:SWISS;ACC:Q5R6Z6]	11.4	0.212883	1	0	1.3
TBIU078420	-	-	11.4	0.212883	1	0	6.38
TBIU034214	Os10g0521000	Probable trehalase [Source:SWISS;ACC:Q9FWC1]	11.4	0.212883	1	0	3.22
TBIU024319	At1g53240	Malate dehydrogenase 1, mitochondrial [Source:SWISS;ACC:Q9ZP06]	11.4	0.212883	1	0	0.86
TBIU056545	Pmob_1549	8-amino-7-oxononanoate synthase [Source:SWISS;ACC:A9BGL0]	11.4	0.196007	1	0	0.49
TBIU026660	BAC1	Mitochondrial arginine transporter BAC1 [Source:SWISS;ACC:Q84UC7]	11.4	0.231402	1	0	0.77
TBIU030640	At4g18593	Probable inactive dual specificity protein phosphatase-like At4g18593 [Source:SWISS;ACC:Q570P7]	11.4	0.212883	1	0	0.89
TBIU039410	ASIL2	Trihelix transcription factor ASIL2 {ECO:0000305} [Source:SWISS;ACC:Q9LJG8]	11.4	0.231402	1	0	0.44
TBIU065780	GAUT14	Probable galacturonosyltransferase 14 [Source:SWISS;ACC:Q8GWT1]	11.4	0.212883	1	0	0.47
TBIU077440	-	-	11.4	0.212883	1	0	10.12
TBIU050322	PCMP-E43	Putative pentatricopeptide repeat-containing protein At3g47840 [Source:SWISS;ACC:Q9STS9]	11.4	6.00087e-05	0.0333056	0	2.77
TBIU063780	ppt-1	Palmitoyl-protein thioesterase 1 [Source:SWISS;ACC:Q20390]	11.4	0.212883	1	0	0.31
TBIU088443	-	-	11.3	0.231402	1	0	7.23
TBIU089373	-	-	11.3	0.251737	1	0	7.79
TBIU095112	-	-	11.3	0.231402	1	0	1.42
TBIU095191	-	-	11.3	0.231402	1	0	10.11
TBIU096223	-	-	11.3	0.251737	1	0	0.66
TBIU097446	-	-	11.3	0.251737	1	0	6.89
TBIU107631	-	-	11.3	0.231402	1	0	5.77
TBIU110296	-	-	11.3	0.231402	1	0	16.4
TBIU083684	-	-	11.3	0.231402	1	0	14.96
TBIU118575	-	-	11.3	0.231402	1	0	13.73
TBIU122276	-	-	11.3	0.231402	1	0	5.81
TBIU011230	Acad10	Acyl-CoA dehydrogenase family member 10 [Source:SWISS;ACC:Q8K370]	11.3	0.231402	1	0	0.27
TBIU025219	TIM44-2	Mitochondrial import inner membrane translocase subunit TIM44-2 [Source:SWISS;ACC:Q5XF06]	11.3	0.00344044	0.446606	0	2.2
TBIU068333	CUL1	Cullin-1 [Source:SWISS;ACC:Q94AH6]	11.3	0.231402	1	0	0.34
TBIU009726	YIPL_SOLTU	Protein yippee-like [Source:SWISS;ACC:P59234]	11.3	0.231402	1	0	1.65
TBIU017564	DDM1	ATP-dependent DNA helicase DDM1 [Source:SWISS;ACC:Q9XFH4]	11.3	0.231402	1	0	1.13
TBIU029773	NHX2	Sodium/hydrogen exchanger 2 [Source:SWISS;ACC:Q56XP4]	11.3	0.231402	1	0	0.43
TBIU000332	-	-	11.3	0.251737	1	0	1.78
TBIU048615	At3g61360	Pentatricopeptide repeat-containing protein At3g61360 [Source:SWISS;ACC:Q9M2C8]	11.3	0.231402	1	0	0.29
TBIU015601	PBC1	Proteasome subunit beta type-3 [Source:SWISS;ACC:Q9LST7]	11.3	0.231402	1	0	0.99
TBIU066854	GRP23	Pentatricopeptide repeat-containing protein At1g10270 [Source:SWISS;ACC:Q9SY69]	11.3	0.231402	1	0	0.29
TBIU058013	-	-	11.3	0.231402	1	0	1.39
TBIU045430	At3g26670	Probable magnesium transporter NIPA8 [Source:SWISS;ACC:Q8RWF4]	11.3	0.231402	1	0	0.64
TBIU041434	GRF12	Growth-regulating factor 12 [Source:SWISS;ACC:Q6AWX7]	11.3	0.251737	1	0	0.49
TBIU064755	AMAT	Methanol O-anthraniloyltransferase [Source:SWISS;ACC:Q3ZPN4]	11.3	2.54954e-08	0.000187283	0.07	119.73
TBIU027320	PAT18	Protein S-acyltransferase 18 [Source:SWISS;ACC:Q9M115]	11.3	0.231402	1	0	0.42
TBIU058283	RPD1	Protein ROOT PRIMORDIUM DEFECTIVE 1 [Source:SWISS;ACC:Q689D6]	11.3	0.231402	1	0	0.76
TBIU074077	-	-	11.3	0.231402	1	0	4.41
TBIU067359	-	-	11.3	0.231402	1	0	2.32
TBIU063210	-	-	11.3	0.251737	1	0	0.74
TBIU027289	CYP40	Peptidyl-prolyl cis-trans isomerase CYP40 [Source:SWISS;ACC:Q9C566]	11.3	0.231402	1	0	0.56
TBIU078578	-	-	11.3	0.231402	1	0	7.79
TBIU064664	-	-	11.3	0.231402	1	0	14.74
TBIU054639	PDCD4	Programmed cell death protein 4 [Source:SWISS;ACC:Q98TX3]	11.3	0.251737	1	0	0.32
TBIU057947	SPAC3H5.08c	Uncharacterized WD repeat-containing protein C3H5.08c [Source:SWISS;ACC:Q6LA54]	11.3	0.231402	1	0	0.24
TBIU061614	ADF7	Actin-depolymerizing factor 7 [Source:SWISS;ACC:Q67ZM4]	11.3	0.231402	1	0	0.86
TBIU056971	yprA	Uncharacterized ATP-dependent helicase YprA [Source:SWISS;ACC:P50830]	11.3	0.251737	1	0	0.4
TBIU060769	LARP1A	La-related protein 1A [Source:SWISS;ACC:Q940X9]	11.3	0.231402	1	0	0.22
TBIU044971	At3g27390	Uncharacterized membrane protein At3g27390 [Source:SWISS;ACC:Q8GUM4]	11.3	0.251737	1	0	0.51
TBIU020025	APK2B	Protein kinase 2B, chloroplastic [Source:SWISS;ACC:O49840]	11.3	0.231402	1	0	0.49
TBIU073906	-	-	11.3	0.231402	1	0	9.69
TBIU062854	VIT_11s0016g04350	tRNA (guanine(37)-N1)-methyltransferase 2 {ECO:0000255|HAMAP-Rule:MF_03152} [Source:SWISS;ACC:F6HH45]	11.3	0.231402	1	0	2.83
TBIU072998	-	-	11.3	0.231402	1	0	3.9
TBIU094792	-	-	11.2	0.27408	1	0	2.2
TBIU099485	RCH1	LRR receptor-like serine/threonine-protein kinase RCH1 [Source:SWISS;ACC:C0LGV1]	11.2	0.27408	1	0	1.1
TBIU100163	-	-	11.2	0.251737	1	0	0.57
TBIU103208	AP4M	AP-4 complex subunit mu [Source:SWISS;ACC:Q9SB50]	11.2	0.27408	1	0	0.66
TBIU103652	UBP22	Ubiquitin carboxyl-terminal hydrolase 22 [Source:SWISS;ACC:Q9LEW0]	11.2	0.251737	1	0	0.94
TBIU108633	-	-	11.2	0.251737	1	0	7.62
TBIU110897	-	-	11.2	0.251737	1	0	9.45
TBIU113076	-	-	11.2	0.251737	1	0	7.36
TBIU113780	-	-	11.2	0.251737	1	0	3.72
TBIU115238	-	-	11.2	0.251737	1	0	5.67
TBIU117070	-	-	11.2	0.251737	1	0	4.09
TBIU081781	-	-	11.2	0.251737	1	0	3.56
TBIU085040	-	-	11.2	0.251737	1	0	12.45
TBIU019670	KEG	E3 ubiquitin-protein ligase KEG [Source:SWISS;ACC:Q9FY48]	11.2	0.27408	1	0	0.36
TBIU024683	CRRSP3	Cysteine-rich repeat secretory protein 3 [Source:SWISS;ACC:Q6NM73]	11.2	0.251737	1	0	0.65
TBIU019149	PUB34	U-box domain-containing protein 34 [Source:SWISS;ACC:Q8S8S7]	11.2	0.251737	1	0	0.24
TBIU025974	-	-	11.2	0.251737	1	0	1.28
TBIU019435	-	-	11.2	0.27408	1	0	2.89
TBIU044252	GLY1	Glycerol-3-phosphate dehydrogenase [NAD(+)] 2, chloroplastic [Source:SWISS;ACC:Q949Q0]	11.2	0.251737	1	0	1.02
TBIU060931	GLYR1	Putative oxidoreductase GLYR1 [Source:SWISS;ACC:Q5R7T2]	11.2	0.251737	1	0	0.21
TBIU033639	KDTA	Probable 3-deoxy-D-manno-octulosonic acid transferase, mitochondrial [Source:SWISS;ACC:Q8VZA5]	11.2	0.27408	1	0	0.37
TBIU019726	rlmE	Ribosomal RNA large subunit methyltransferase E {ECO:0000255|HAMAP-Rule:MF_01547} [Source:SWISS;ACC:Q58771]	11.2	0.27408	1	0	0.6
TBIU063104	CHLH	Magnesium-chelatase subunit ChlH, chloroplastic [Source:SWISS;ACC:Q9FNB0]	11.2	0.27408	1	0	0.19
TBIU027065	FHY	Bifunctional riboflavin kinase/FMN phosphatase [Source:SWISS;ACC:Q84MD8]	11.2	0.251737	1	0	0.44
TBIU051193	AHG1	Probable protein phosphatase 2C 75 [Source:SWISS;ACC:Q9FLI3]	11.2	0.0018304	0.305583	0	3.97
TBIU059055	At5g43820	Putative pentatricopeptide repeat-containing protein At5g43820 [Source:SWISS;ACC:P0C8R0]	11.2	0.0100113	0.838492	0	0.99
TBIU080604	-	-	11.2	0.251737	1	0	11.23
TBIU048805	CCR4-4	Carbon catabolite repressor protein 4 homolog 4 [Source:SWISS;ACC:A8MS41]	11.2	0.00190506	0.311537	0	2.99
TBIU055620	At1g79540	Pentatricopeptide repeat-containing protein At1g79540 [Source:SWISS;ACC:Q9SAJ5]	11.2	0.27408	1	0	0.17
TBIU066467	ADCS	Aminodeoxychorismate synthase, chloroplastic [Source:SWISS;ACC:Q6TAS3]	11.2	0.251737	1	0	1.33
TBIU037294	-	-	11.2	0.251737	1	0	0.63
TBIU052189	CSLE1	Cellulose synthase-like protein E1 [Source:SWISS;ACC:Q8VZK9]	11.2	0.27408	1	0	1.48
TBIU019431	gtf2b	Transcription initiation factor IIB [Source:SWISS;ACC:Q54FD6]	11.2	0.251737	1	0	0.5
TBIU071886	-	-	11.2	0.251737	1	0	5.59
TBIU055284	-	-	11.2	0.251737	1	0	0.87
TBIU051312	APRR9	Two-component response regulator-like APRR9 [Source:SWISS;ACC:Q8L500]	11.2	0.251737	1	0	0.3
TBIU044163	ATTRANS 11	Phospho-N-acetylmuramoyl-pentapeptide-transferase homolog [Source:SWISS;ACC:O49730]	11.2	0.27408	1	0	0.55
TBIU032095	grwd1	Glutamate-rich WD repeat-containing protein 1 [Source:SWISS;ACC:Q54ED4]	11.2	0.251737	1	0	0.77
TBIU041257	TRB1	Telomere repeat-binding factor 1 [Source:SWISS;ACC:Q8VWK4]	11.2	0.27408	1	0	1.06
TBIU044702	-	-	11.2	0.27408	1	0	1.08
TBIU032385	LPAT4	Probable 1-acyl-sn-glycerol-3-phosphate acyltransferase 4 [Source:SWISS;ACC:Q8L4Y2]	11.2	0.27408	1	0	0.28
TBIU049875	-	-	11.2	0.251737	1	0	0.59
TBIU036225	AVT1	Vacuolar amino acid transporter 1 [Source:SWISS;ACC:P47082]	11.2	0.27408	1	0	0.28
TBIU049515	-	-	11.2	0.251737	1	0	0.7
TBIU027103	-	-	11.2	0.251737	1	0	0.32
TBIU038756	MRS2-I	Magnesium transporter MRS2-I [Source:SWISS;ACC:B8AJT9]	11.2	0.27408	1	0	0.47
TBIU050902	CID7	Polyadenylate-binding protein-interacting protein 7 [Source:SWISS;ACC:O64843]	11.2	0.251737	1	0	0.29
TBIU048343	At1g18390	Probable serine/threonine-protein kinase At1g18390 [Source:SWISS;ACC:P0C5E2]	11.2	0.27408	1	0	0.61
TBIU057200	-	-	11.2	0.251737	1	0	0.65
TBIU035273	LTO1	Thiol-disulfide oxidoreductase LTO1 [Source:SWISS;ACC:Q8L540]	11.2	0.0671512	1	0	1.5
TBIU044071	trm13	tRNA:m(4)X modification enzyme TRM13 [Source:SWISS;ACC:Q9UTH1]	11.2	0.251737	1	0	0.5
TBIU027899	NUDT20	Nudix hydrolase 20, chloroplastic [Source:SWISS;ACC:Q8VXZ0]	11.2	0.251737	1	0	0.7
TBIU078295	-	-	11.2	0.251737	1	0	8.05
TBIU049177	-	-	11.2	0.251737	1	0	1.04
TBIU052887	-	-	11.2	0.27408	1	0	0.93
TBIU060004	RGLG1	E3 ubiquitin-protein ligase RGLG1 [Source:SWISS;ACC:Q9SS90]	11.2	0.27408	1	0	0.33
TBIU077390	-	-	11.2	0.251737	1	0	4.96
TBIU086919	-	-	11.1	0.298639	1	0	4.54
TBIU092505	-	-	11.1	0.27408	1	0	2.03
TBIU095365	-	-	11.1	0.298639	1	0	6.17
TBIU097360	-	-	11.1	0.27408	1	0	2.16
TBIU097492	-	-	11.1	0.27408	1	0	0.76
TBIU097976	-	-	11.1	0.298639	1	0	0.89
TBIU102749	-	-	11.1	0.27408	1	0	2.03
TBIU106809	-	-	11.1	0.27408	1	0	5.09
TBIU108843	-	-	11.1	0.298639	1	0	3.38
TBIU111776	-	-	11.1	0.298639	1	0	4.45
TBIU113377	-	-	11.1	0.298639	1	0	14.35
TBIU117007	-	-	11.1	0.27408	1	0	5.64
TBIU117202	-	-	11.1	0.27408	1	0	5.09
TBIU121069	-	-	11.1	0.298639	1	0	5
TBIU123200	-	-	11.1	0.298639	1	0	7.91
TBIU124179	-	-	11.1	0.27408	1	0	5.64
TBIU126802	-	-	11.1	0.27408	1	0	6.48
TBIU126823	At2g41820	Leucine-rich repeat receptor-like tyrosine-protein kinase At2g41820 [Source:SWISS;ACC:O22938]	11.1	0.27408	1	0	4.72
TBIU127856	-	-	11.1	0.27408	1	0	6.64
TBIU084956	-	-	11.1	0.27408	1	0	16.1
TBIU085233	-	-	11.1	0.27408	1	0	9.39
TBIU026037	-	-	11.1	0.298639	1	0	0.76
TBIU018149	-	-	11.1	0.27408	1	0	0.43
TBIU063283	WRKY20	Probable WRKY transcription factor 20 [Source:SWISS;ACC:Q93WV0]	11.1	0.27408	1	0	0.37
TBIU001758	-	-	11.1	0.298639	1	0	2.89
TBIU012048	DMS3	Protein DEFECTIVE IN MERISTEM SILENCING 3 [Source:SWISS;ACC:Q94A79]	11.1	0.298639	1	0	0.34
TBIU068763	-	-	11.1	0.27408	1	0	1.41
TBIU008026	-	-	11.1	0.27408	1	0	0.75
TBIU065062	At4g17910	Uncharacterized protein At4g17910 [Source:SWISS;ACC:B3H6K1]	11.1	0.27408	1	0	0.91
TBIU073179	-	-	11.1	0.27408	1	0	3.57
TBIU013671	Parl	Presenilins-associated rhomboid-like protein, mitochondrial [Source:SWISS;ACC:Q3B8P0]	11.1	0.27408	1	0	0.45
TBIU006966	-	-	11.1	0.27408	1	0	5.08
TBIU035254	ado-1	Probable 2-aminoethanethiol dioxygenase [Source:SWISS;ACC:Q556I2]	11.1	0.298639	1	0	1.6
TBIU025662	figl-1	Fidgetin-like protein 1 [Source:SWISS;ACC:Q60QD1]	11.1	0.27408	1	0	0.51
TBIU024307	FBL4	F-box/LRR-repeat protein 4 [Source:SWISS;ACC:Q9C5D2]	11.1	0.27408	1	0	0.24
TBIU057063	TUBB8	Tubulin beta-8 chain [Source:SWISS;ACC:P29516]	11.1	0.27408	1	0	0.52
TBIU002852	-	-	11.1	0.27408	1	0	10.97
TBIU073059	FRI	Protein FRIGIDA [Source:SWISS;ACC:P0DH90]	11.1	0.298639	1	0	5.11
TBIU050952	-	-	11.1	0.27408	1	0	0.98
TBIU061395	-	-	11.1	0.000225474	0.079764	0	3.89
TBIU056536	-	-	11.1	0.27408	1	0	1.4
TBIU047030	ASHH3	Histone-lysine N-methyltransferase ASHH3 [Source:SWISS;ACC:Q945S8]	11.1	0.27408	1	0	0.61
TBIU043316	SUD1	Probable E3 ubiquitin ligase SUD1 [Source:SWISS;ACC:F4JKK0]	11.1	0.298639	1	0	0.38
TBIU039870	At4g00755	F-box protein At4g00755 [Source:SWISS;ACC:Q8LG03]	11.1	0.298639	1	0	1.2
TBIU072137	-	-	11.1	0.298639	1	0	9.11
TBIU010535	-	-	11.1	0.298639	1	0	0.66
TBIU043520	At1g63170	E3 ubiquitin-protein ligase At1g63170 [Source:SWISS;ACC:Q8LDB8]	11.1	0.27408	1	0	0.4
TBIU054793	tmem184c	Transmembrane protein 184C [Source:SWISS;ACC:Q6GQE1]	11.1	0.27408	1	0	0.39
TBIU077348	MYB4	Myb-related protein Myb4 [Source:SWISS;ACC:Q7XBH4]	11.1	0.298639	1	0	5.61
TBIU022524	-	-	11.1	0.27408	1	0	1.33
TBIU079109	-	-	11.1	0.298639	1	0	9.79
TBIU061127	-	-	11.1	0.27408	1	0	0.52
TBIU034414	HDA15	Histone deacetylase 15 [Source:SWISS;ACC:Q8GXJ1]	11.1	0.298639	1	0	0.21
TBIU061320	SRRM1	Serine/arginine repetitive matrix protein 1 [Source:SWISS;ACC:Q5ZMJ9]	11.1	0.298639	1	0	0.3
TBIU036406	PUMP2	Mitochondrial uncoupling protein 2 [Source:SWISS;ACC:Q9ZWG1]	11.1	0.27408	1	0	0.45
TBIU065343	rft1	Protein RFT1 homolog [Source:SWISS;ACC:Q54IV7]	11.1	0.298639	1	0	0.85
TBIU044996	Endov	Endonuclease V [Source:SWISS;ACC:Q8C9A2]	11.1	0.27408	1	0	0.75
TBIU050825	ARID2	AT-rich interactive domain-containing protein 2 [Source:SWISS;ACC:Q9LDD4]	11.1	0.298639	1	0	0.28
TBIU078263	-	-	11.1	0.27408	1	0	5.85
TBIU089147	-	-	11	0.325646	1	0	5.71
TBIU092556	-	-	11	0.325646	1	0	10.25
TBIU092756	-	-	11	0.298639	1	0	12.98
TBIU094517	-	-	11	0.298639	1	0	0.73
TBIU095973	-	-	11	0.325646	1	0	6.69
TBIU104704	-	-	11	0.325646	1	0	11.67
TBIU105458	-	-	11	0.298639	1	0	0.82
TBIU106756	-	-	11	0.325646	1	0	5.76
TBIU107281	CYP86A8	Cytochrome P450 86A8 [Source:SWISS;ACC:O80823]	11	0.325646	1	0	8.91
TBIU109985	-	-	11	0.325646	1	0	3
TBIU111108	-	-	11	0.325646	1	0	5.12
TBIU112068	-	-	11	0.325646	1	0	3.61
TBIU117758	-	-	11	0.325646	1	0	9.6
TBIU047833	PLC2	Phosphoinositide phospholipase C 2 [Source:SWISS;ACC:Q39033]	11	0.298639	1	0	0.77
TBIU024305	FBL4	F-box/LRR-repeat protein 4 [Source:SWISS;ACC:Q9C5D2]	11	0.325646	1	0	0.23
TBIU054904	ASHR1	Histone-lysine N-methyltransferase ASHR1 [Source:SWISS;ACC:Q7XJS0]	11	0.325646	1	0	0.54
TBIU014409	DDB_G0281669	LMBR1 domain-containing protein 2 homolog B [Source:SWISS;ACC:Q54TM2]	11	0.298639	1	0	0.27
TBIU023331	-	-	11	0.325646	1	0	0.5
TBIU037220	SD25	G-type lectin S-receptor-like serine/threonine-protein kinase SD2-5 [Source:SWISS;ACC:Q8RWZ5]	11	0.325646	1	0	0.38
TBIU007487	CID2	Polyadenylate-binding protein-interacting protein 2 [Source:SWISS;ACC:Q94AR4]	11	0.325646	1	0	2.41
TBIU076563	-	-	11	0.325646	1	0	13.62
TBIU069483	-	-	11	0.325646	1	0	0.89
TBIU052826	PYRD	Dihydroorotate dehydrogenase (quinone), mitochondrial [Source:SWISS;ACC:P32746]	11	0.298639	1	0	0.52
TBIU066097	VPS54	Vacuolar protein sorting-associated protein 54, chloroplastic [Source:SWISS;ACC:F4JT76]	11	0.298639	1	0	0.61
TBIU054186	DRM2	DNA (cytosine-5)-methyltransferase DRM2 [Source:SWISS;ACC:Q9M548]	11	0.325646	1	0	0.33
TBIU028968	LOL2	Protein LOL2 [Source:SWISS;ACC:O65426]	11	0.298639	1	0	0.84
TBIU065101	-	-	11	0.325646	1	0	0.45
TBIU057395	-	-	11	0.325646	1	0	0.55
TBIU018219	CBSDUF1	DUF21 domain-containing protein At4g14240 [Source:SWISS;ACC:Q67XQ0]	11	0.325646	1	0	0.42
TBIU046010	At2g25620	Probable protein phosphatase 2C 22 [Source:SWISS;ACC:Q9SLA1]	11	0.298639	1	0	0.39
TBIU050211	APG	Transcription factor APG [Source:SWISS;ACC:Q6AT90]	11	0.0897746	1	0	0.7
TBIU072022	-	-	11	0.325646	1	0	5.36
TBIU048795	ORC3	Origin of replication complex subunit 3 {ECO:0000303|PubMed:16179646} [Source:SWISS;ACC:Q6E7H0]	11	0.298639	1	0	0.68
TBIU052549	TET10	Tetraspanin-10 [Source:SWISS;ACC:F4I214]	11	0.298639	1	0	0.45
TBIU070721	-	-	11	0.325646	1	0	9.6
TBIU024787	-	-	11	0.325646	1	0	0.22
TBIU056189	KAN2	Probable transcription factor KAN2 [Source:SWISS;ACC:Q9C616]	11	0.325646	1	0	0.44
TBIU049462	Pigv	GPI mannosyltransferase 2 [Source:SWISS;ACC:Q5KR61]	11	0.298639	1	0	0.29
TBIU066043	At4g18375	KH domain-containing protein At4g18375 [Source:SWISS;ACC:P58223]	11	0.325646	1	0	0.77
TBIU068863	PURKE	Phosphoribosylaminoimidazole carboxylase, chloroplastic [Source:SWISS;ACC:P55195]	11	0.325646	1	0	0.53
TBIU101907	-	-	10.9	0.355348	1	0	2.14
TBIU105395	At2g16250	Probable LRR receptor-like serine/threonine-protein kinase At2g16250 [Source:SWISS;ACC:C0LGK4]	10.9	0.325646	1	0	1.34
TBIU053640	APK1A	Protein kinase APK1A, chloroplastic [Source:SWISS;ACC:Q06548]	10.9	0.325646	1	0	0.67
TBIU015185	PCS2	Glutathione gamma-glutamylcysteinyltransferase 2 [Source:SWISS;ACC:Q9ZWB7]	10.9	0.325646	1	0	0.94
TBIU024049	ATX1	Copper transport protein ATX1 [Source:SWISS;ACC:Q94BT9]	10.9	0.355348	1	0	0.85
TBIU006038	-	-	10.9	0.325646	1	0	3.72
TBIU035031	At1g11820	Glucan endo-1,3-beta-glucosidase 1 [Source:SWISS;ACC:O65399]	10.9	0.325646	1	0	1.08
TBIU043946	ARID2	AT-rich interactive domain-containing protein 2 [Source:SWISS;ACC:Q9LDD4]	10.9	0.355348	1	0	0.28
TBIU031122	-	-	10.9	0.355348	1	0	0.28
TBIU071120	-	-	10.9	0.325646	1	0	0.74
TBIU013099	-	-	10.9	0.325646	1	0	1.38
TBIU065447	BSPA	Bark storage protein A [Source:SWISS;ACC:Q07469]	10.9	1.20874e-09	1.88681e-05	1.37	1848.21
TBIU022416	RCOM_0591060	Probable bifunctional methylthioribulose-1-phosphate dehydratase/enolase-phosphatase E1 {ECO:0000255|HAMAP-Rule:MF_03118} [Source:SWISS;ACC:B9SQI7]	10.9	0.355348	1	0	1.84
TBIU014658	OSCA1	Protein OSCA1 {ECO:0000303|PubMed:25162526} [Source:SWISS;ACC:Q9XEA1]	10.9	0.325646	1	0	1.43
TBIU066363	At2g47850	Zinc finger CCCH domain-containing protein 32 [Source:SWISS;ACC:Q84W91]	10.9	0.325646	1	0	0.4
TBIU046656	-	-	10.9	0.325646	1	0	0.32
TBIU030210	At1g08370	mRNA-decapping enzyme-like protein [Source:SWISS;ACC:Q9SJF3]	10.9	0.325646	1	0	0.31
TBIU034913	-	-	10.9	0.355348	1	0	0.41
TBIU032117	RAD17	Cell cycle checkpoint protein RAD17 [Source:SWISS;ACC:Q9MBA3]	10.9	0.355348	1	0	0.24
TBIU024867	RGA4	Putative disease resistance protein RGA4 [Source:SWISS;ACC:Q7XA39]	10.9	0.325646	1	0	1.1
TBIU033949	MFDR	NADPH:adrenodoxin oxidoreductase, mitochondrial [Source:SWISS;ACC:Q8W3L1]	10.9	0.325646	1	0	0.72
TBIU022308	SR	Serine racemase [Source:SWISS;ACC:Q2PGG3]	10.9	0.355348	1	0	0.39
TBIU048945	-	-	10.9	0.325646	1	0	0.59
TBIU023170	AFC3	Serine/threonine-protein kinase AFC3 [Source:SWISS;ACC:P51568]	10.9	0.325646	1	0	0.29
TBIU063519	At2g32040	Folate-biopterin transporter 1, chloroplastic [Source:SWISS;ACC:Q9SKZ5]	10.9	0.355348	1	0	0.31
TBIU059255	VAL1	B3 domain-containing transcription repressor VAL1 [Source:SWISS;ACC:Q8W4L5]	10.9	0.325646	1	0	0.24
TBIU032163	RBOHH	Putative respiratory burst oxidase homolog protein H [Source:SWISS;ACC:Q9FJD6]	10.9	0.355348	1	0	0.25
TBIU027371	HAG2	Histone acetyltransferase type B catalytic subunit [Source:SWISS;ACC:Q9FJT8]	10.9	0.325646	1	0	1.23
TBIU064610	PBS1	Serine/threonine-protein kinase PBS1 [Source:SWISS;ACC:Q9FE20]	10.9	0.355348	1	0	0.57
TBIU046261	-	-	10.9	0.355348	1	0	0.69
TBIU066985	-	-	10.9	0.355348	1	0	1.31
TBIU064458	Fam135b	Protein FAM135B [Source:SWISS;ACC:Q9DAI6]	10.9	0.325646	1	0	0.18
TBIU087457	-	-	10.8	0.355348	1	0	6.86
TBIU089362	-	-	10.8	0.355348	1	0	2.02
TBIU091258	-	-	10.8	0.388018	1	0	12.2
TBIU093745	-	-	10.8	0.355348	1	0	2.01
TBIU093809	-	-	10.8	0.355348	1	0	1.53
TBIU094255	-	-	10.8	0.355348	1	0	0.92
TBIU096551	-	-	10.8	0.388018	1	0	0.79
TBIU097591	-	-	10.8	0.355348	1	0	0.71
TBIU097963	SEC11C	Signal peptidase complex catalytic subunit SEC11C [Source:SWISS;ACC:Q5RC30]	10.8	0.355348	1	0	1.14
TBIU098878	-	-	10.8	0.388018	1	0	2.16
TBIU101492	-	-	10.8	0.121504	1	0	2.41
TBIU101865	-	-	10.8	0.355348	1	0	1.31
TBIU102168	-	-	10.8	0.355348	1	0	5.64
TBIU102904	-	-	10.8	0.355348	1	0	0.54
TBIU104723	-	-	10.8	0.388018	1	0	0.62
TBIU114065	-	-	10.8	0.355348	1	0	7.07
TBIU117156	-	-	10.8	0.355348	1	0	3.7
TBIU120696	-	-	10.8	0.355348	1	0	6.46
TBIU041886	At5g19830	Peptidyl-tRNA hydrolase, mitochondrial [Source:SWISS;ACC:Q6NLS8]	10.8	0.355348	1	0	0.39
TBIU013456	-	-	10.8	0.388018	1	0	0.29
TBIU036365	RNS7_NICAL	Ribonuclease S-7 [Source:SWISS;ACC:Q40381]	10.8	1.57109e-09	2.17994e-05	0.93	1196.37
TBIU070388	LAC1	Putative laccase-1 [Source:SWISS;ACC:Q5ZCW1]	10.8	0.355348	1	0	4.9
TBIU014940	truA1	tRNA pseudouridine synthase A 1 {ECO:0000255|HAMAP-Rule:MF_00171} [Source:SWISS;ACC:Q6MEE7]	10.8	0.388018	1	0	0.85
TBIU011093	PHYK1_SOYBN	Probable phytol kinase 1, chloroplastic [Source:SWISS;ACC:Q2N2K1]	10.8	0.355348	1	0	0.91
TBIU000042	-	-	10.8	0.355348	1	0	2.79
TBIU019757	-	-	10.8	0.355348	1	0	1.07
TBIU040469	ATL46	RING-H2 finger protein ATL46 [Source:SWISS;ACC:Q9FL07]	10.8	0.355348	1	0	0.22
TBIU033443	IMPA9	Importin subunit alpha-9 {ECO:0000305} [Source:SWISS;ACC:F4KF65]	10.8	0.355348	1	0	0.28
TBIU052004	-	-	10.8	0.355348	1	0	2.47
TBIU048433	At1g19290	Putative pentatricopeptide repeat-containing protein At1g19290 [Source:SWISS;ACC:Q9LN69]	10.8	0.388018	1	0	0.45
TBIU049709	GONST1	GDP-mannose transporter GONST1 [Source:SWISS;ACC:Q941R4]	10.8	0.355348	1	0	0.65
TBIU064694	APC8	Anaphase-promoting complex subunit 8 [Source:SWISS;ACC:Q9STS3]	10.8	0.388018	1	0	0.42
TBIU020212	At3g09470	UNC93-like protein 3 [Source:SWISS;ACC:Q94AA1]	10.8	0.388018	1	0	0.28
TBIU056595	-	-	10.8	0.388018	1	0	0.72
TBIU021814	At5g52880	F-box protein At5g52880 [Source:SWISS;ACC:Q9FLX3]	10.8	0.355348	1	0	0.47
TBIU013151	-	-	10.8	0.355348	1	0	0.69
TBIU047164	NACK1	Kinesin-like protein NACK1 [Source:SWISS;ACC:Q8S950]	10.8	0.388018	1	0	0.31
TBIU054849	PDR1	Pleiotropic drug resistance protein 1 [Source:SWISS;ACC:Q76CU2]	10.8	0.355348	1	0	2.24
TBIU032744	At4g18375	KH domain-containing protein At4g18375 [Source:SWISS;ACC:P58223]	10.8	0.355348	1	0	0.45
TBIU041517	At1g26850	Probable methyltransferase PMT2 [Source:SWISS;ACC:B9DFI7]	10.8	0.388018	1	0	0.24
TBIU032388	PPT2	Phosphoenolpyruvate/phosphate translocator 2, chloroplastic [Source:SWISS;ACC:Q84QU8]	10.8	0.355348	1	0	0.88
TBIU038901	At4g02820	Pentatricopeptide repeat-containing protein At4g02820, mitochondrial [Source:SWISS;ACC:Q9SY07]	10.8	0.355348	1	0	0.79
TBIU057396	-	-	10.8	0.355348	1	0	0.49
TBIU058543	DOF2.1	Dof zinc finger protein DOF2.1 [Source:SWISS;ACC:Q8LE43]	10.8	0.388018	1	0	0.53
TBIU040327	-	-	10.8	0.355348	1	0	0.8
TBIU029367	TGA1	Transcription factor TGA1 [Source:SWISS;ACC:Q39237]	10.8	0.388018	1	0	0.41
TBIU027272	-	-	10.8	0.388018	1	0	0.2
TBIU075692	-	-	10.8	0.355348	1	0	5.83
TBIU040466	ATL46	RING-H2 finger protein ATL46 [Source:SWISS;ACC:Q9FL07]	10.8	0.355348	1	0	0.3
TBIU051835	Rad9a	Cell cycle checkpoint control protein RAD9A [Source:SWISS;ACC:Q9Z0F6]	10.8	0.388018	1	0	0.49
TBIU025674	-	-	10.8	0.355348	1	0	1.18
TBIU051656	Morf4l1	Mortality factor 4-like protein 1 [Source:SWISS;ACC:Q6AYU1]	10.8	0.355348	1	0	1.06
TBIU051575	POLX_TOBAC	Retrovirus-related Pol polyprotein from transposon TNT 1-94 [Source:SWISS;ACC:P10978]	10.8	0.355348	1	0	0.24
TBIU017619	UVR3	(6-4)DNA photolyase [Source:SWISS;ACC:O48652]	10.8	0.388018	1	0	0.35
TBIU076864	-	-	10.8	0.355348	1	0	3.4
TBIU109097	-	-	10.7	0.388018	1	0	6.46
TBIU111998	-	-	10.7	0.388018	1	0	4.74
TBIU083857	-	-	10.7	0.388018	1	0	3.54
TBIU083852	-	-	10.7	0.388018	1	0	3.19
TBIU116896	-	-	10.7	0.388018	1	0	8.67
TBIU128081	-	-	10.7	0.388018	1	0	3.65
TBIU128682	-	-	10.7	0.388018	1	0	2.85
TBIU007133	-	-	10.7	0.388018	1	0	1.6
TBIU008976	B120	G-type lectin S-receptor-like serine/threonine-protein kinase B120 [Source:SWISS;ACC:O81906]	10.7	0.388018	1	0	0.83
TBIU053193	At3g03770	Probable inactive leucine-rich repeat receptor-like protein kinase At3g03770 [Source:SWISS;ACC:Q8LFN2]	10.7	0.388018	1	0	0.17
TBIU033905	tas	Protein tas [Source:SWISS;ACC:P0A9T5]	10.7	0.388018	1	0	0.33
TBIU032203	AAP19-1	AP-1 complex subunit sigma-1 [Source:SWISS;ACC:Q8LEZ8]	10.7	0.423943	1	0	1.25
TBIU048169	S-2	Ribonuclease S-2 [Source:SWISS;ACC:P04007]	10.7	0.388018	1	0	1.11
TBIU007686	-	-	10.7	0.388018	1	0	1.1
TBIU001216	-	-	10.7	0.423943	1	0	2.72
TBIU025105	At1g32220	Uncharacterized protein At1g32220, chloroplastic [Source:SWISS;ACC:Q9FVR6]	10.7	0.388018	1	0	0.79
TBIU027798	MSL3	Mechanosensitive ion channel protein 3, chloroplastic [Source:SWISS;ACC:Q8L7W1]	10.7	0.388018	1	0	0.74
TBIU069784	GTF3C5	General transcription factor 3C polypeptide 5 [Source:SWISS;ACC:Q9Y5Q8]	10.7	6.95345e-05	0.0364846	0	4.03
TBIU020089	SRK6	Putative serine/threonine-protein kinase receptor [Source:SWISS;ACC:Q09092]	10.7	0.388018	1	0	0.24
TBIU072502	-	-	10.7	0.388018	1	0	4.42
TBIU025802	SR30	Serine/arginine-rich splicing factor SR30 [Source:SWISS;ACC:Q9XFR5]	10.7	0.153753	1	0	1.69
TBIU000889	-	-	10.7	0.388018	1	0	3.84
TBIU015362	-	-	10.7	0.388018	1	0	0.67
TBIU037760	FACE2	CAAX prenyl protease 2 [Source:SWISS;ACC:Q8GW19]	10.7	0.388018	1	0	0.25
TBIU045524	-	-	10.7	0.388018	1	0	11.11
TBIU048297	CCT8	T-complex protein 1 subunit theta {ECO:0000303|PubMed:11599560} [Source:SWISS;ACC:Q94K05]	10.7	0.388018	1	0	0.61
TBIU032870	At1g17410	Probable nucleoside diphosphate kinase 5 [Source:SWISS;ACC:Q6NLG3]	10.7	0.388018	1	0	0.53
TBIU054258	-	-	10.7	0.388018	1	0	1.28
TBIU076918	-	-	10.7	0.388018	1	0	3.04
TBIU017166	SD11	G-type lectin S-receptor-like serine/threonine-protein kinase SD1-1 [Source:SWISS;ACC:O81833]	10.7	0.388018	1	0	0.22
TBIU025165	Apmap	Adipocyte plasma membrane-associated protein [Source:SWISS;ACC:Q7TP48]	10.7	0.388018	1	0	0.5
TBIU032589	BOU	Mitochondrial carnitine/acylcarnitine carrier-like protein [Source:SWISS;ACC:Q93XM7]	10.7	0.388018	1	0	0.39
TBIU043962	At3g07870	F-box protein At3g07870 [Source:SWISS;ACC:Q9SFC7]	10.7	0.388018	1	0	0.29
TBIU065935	preA	NAD-dependent dihydropyrimidine dehydrogenase subunit PreA [Source:SWISS;ACC:Q8ZNL7]	10.7	0.388018	1	0	1.08
TBIU064062	NEDD1	Protein NEDD1 [Source:SWISS;ACC:Q3B7M6]	10.7	0.388018	1	0	0.32
TBIU027112	ERCC8	DNA excision repair protein ERCC-8 [Source:SWISS;ACC:Q5BIM8]	10.7	0.388018	1	0	0.3
TBIU047371	TRB2	Telomere repeat-binding factor 2 [Source:SWISS;ACC:Q9FJW5]	10.7	0.423943	1	0	0.39
TBIU076935	-	-	10.7	0.388018	1	0	7.37
TBIU064467	Fam135b	Protein FAM135B [Source:SWISS;ACC:Q9DAI6]	10.7	0.388018	1	0	0.16
TBIU075351	-	-	10.7	0.388018	1	0	2.44
TBIU055806	-	-	10.7	0.388018	1	0	0.6
TBIU041845	FPGS2	Folylpolyglutamate synthase {ECO:0000250|UniProtKB:Q05932, ECO:0000312|EMBL:CAC81075.1} [Source:SWISS;ACC:F4J2K2]	10.7	0.388018	1	0	0.42
TBIU068442	Engase	Cytosolic endo-beta-N-acetylglucosaminidase [Source:SWISS;ACC:Q8BX80]	10.7	0.423943	1	0	0.16
TBIU038465	-	-	10.7	0.388018	1	0	0.24
TBIU091668	-	-	10.6	0.423943	1	0	7
TBIU091796	-	-	10.6	0.423943	1	0	2.69
TBIU092729	-	-	10.6	0.423943	1	0	1.91
TBIU096662	-	-	10.6	0.423943	1	0	0.88
TBIU097391	-	-	10.6	0.423943	1	0	0.71
TBIU110464	-	-	10.6	0.423943	1	0	5.02
TBIU110678	-	-	10.6	0.423943	1	0	7.84
TBIU112499	-	-	10.6	0.423943	1	0	2.83
TBIU116635	-	-	10.6	0.423943	1	0	7.54
TBIU118544	-	-	10.6	0.423943	1	0	3.8
TBIU119064	At5g56590	Glucan endo-1,3-beta-glucosidase 13 [Source:SWISS;ACC:Q9FJU9]	10.6	0.423943	1	0	7.74
TBIU119502	-	-	10.6	0.423943	1	0	5.86
TBIU124793	-	-	10.6	0.423943	1	0	4.68
TBIU016634	RS2Z33	Serine/arginine-rich splicing factor RS2Z33 [Source:SWISS;ACC:Q8VYA5]	10.6	0.423943	1	0	0.61
TBIU032726	-	-	10.6	0.423943	1	0	0.5
TBIU019534	CDKF-4	Cyclin-dependent kinase F-4 [Source:SWISS;ACC:Q6Z8C8]	10.6	0.423943	1	0	0.55
TBIU009379	-	-	10.6	0.423943	1	0	1.52
TBIU012570	-	-	10.6	0.423943	1	0	1.65
TBIU018062	IRL7	Plant intracellular Ras-group-related LRR protein 7 [Source:SWISS;ACC:B9F655]	10.6	0.423943	1	0	0.61
TBIU039145	BBD2	Bifunctional nuclease 2 [Source:SWISS;ACC:Q93VH2]	10.6	0.423943	1	0	0.53
TBIU025278	SSUH2	Protein SSUH2 homolog [Source:SWISS;ACC:Q9Y2M2]	10.6	0.423943	1	0	0.31
TBIU023968	-	-	10.6	0.423943	1	0	2.36
TBIU036991	-	-	10.6	0.423943	1	0	0.3
TBIU045627	RPA2A	Replication protein A 32 kDa subunit A [Source:SWISS;ACC:Q9ZQ19]	10.6	0.423943	1	0	0.67
TBIU045988	-	-	10.6	0.423943	1	0	0.96
TBIU068914	ATOBGM	Probable GTP-binding protein OBGM, mitochondrial [Source:SWISS;ACC:F4HSD4]	10.6	0.423943	1	0	0.2
TBIU016795	-	-	10.6	0.423943	1	0	1.76
TBIU029135	LOG4	Cytokinin riboside 5'-monophosphate phosphoribohydrolase LOG4 [Source:SWISS;ACC:Q9LFH3]	10.6	0.423943	1	0	0.85
TBIU076173	-	-	10.6	0.423943	1	0	6.84
TBIU075851	POLX_TOBAC	Retrovirus-related Pol polyprotein from transposon TNT 1-94 [Source:SWISS;ACC:P10978]	10.6	0.423943	1	0	9.01
TBIU033133	NHX3	Sodium/hydrogen exchanger 3 [Source:SWISS;ACC:Q84WG1]	10.6	0.423943	1	0	0.57
TBIU065238	At3g03770	Probable inactive leucine-rich repeat receptor-like protein kinase At3g03770 [Source:SWISS;ACC:Q8LFN2]	10.6	0.423943	1	0	1.07
TBIU040479	LPEAT1	Lysophospholipid acyltransferase LPEAT1 [Source:SWISS;ACC:Q8L7R3]	10.6	0.423943	1	0	0.18
TBIU078258	-	-	10.6	0.423943	1	0	4.76
TBIU025070	-	-	10.6	0.423943	1	0	0.47
TBIU058480	Rcbtb1	RCC1 and BTB domain-containing protein 1 [Source:SWISS;ACC:Q6NXM2]	10.6	0.423943	1	0	0.27
TBIU041505	PCL1	Transcription factor PCL1 [Source:SWISS;ACC:Q94DH3]	10.6	0.423943	1	0	0.4
TBIU068527	-	-	10.6	0.000225474	0.079764	0	4.15
TBIU066828	YDA	Mitogen-activated protein kinase kinase kinase YODA [Source:SWISS;ACC:Q9CAD5]	10.6	0.423943	1	0	0.17
TBIU081191	-	-	10.6	0.423943	1	0	6.97
TBIU032480	Daglb	Sn1-specific diacylglycerol lipase beta [Source:SWISS;ACC:P0C1S9]	10.6	0.423943	1	0	0.23
TBIU054016	GINS1	DNA replication complex GINS protein PSF1 [Source:SWISS;ACC:A4IFH4]	10.6	0.423943	1	0	0.73
TBIU039254	NAC008	NAC domain-containing protein 8 [Source:SWISS;ACC:Q6NQK2]	10.6	0.423943	1	0	0.26
TBIU069329	RH58	DEAD-box ATP-dependent RNA helicase 58, chloroplastic [Source:SWISS;ACC:Q3E9C3]	10.6	0.423943	1	0	0.63
TBIU059730	RBK1	Receptor-like cytosolic serine/threonine-protein kinase RBK1 [Source:SWISS;ACC:Q8H1D6]	10.6	0.423943	1	0	0.24
TBIU027985	NACK2	Kinesin-like protein NACK2 [Source:SWISS;ACC:Q8LNZ2]	10.6	0.423943	1	0	0.46
TBIU094651	-	-	10.5	0.463424	1	0	1.16
TBIU094751	-	-	10.5	0.463424	1	0	0.77
TBIU096137	-	-	10.5	0.463424	1	0	1.51
TBIU096720	-	-	10.5	0.463424	1	0	3.16
TBIU097571	-	-	10.5	0.463424	1	0	0.7
TBIU098770	-	-	10.5	0.463424	1	0	0.53
TBIU104386	-	-	10.5	0.463424	1	0	0.35
TBIU104611	-	-	10.5	0.463424	1	0	7.63
TBIU105031	-	-	10.5	0.463424	1	0	3.6
TBIU107047	-	-	10.5	0.463424	1	0	4.69
TBIU112296	-	-	10.5	0.463424	1	0	3.8
TBIU116821	-	-	10.5	0.463424	1	0	6.07
TBIU123693	-	-	10.5	0.463424	1	0	7.73
TBIU124734	-	-	10.5	0.463424	1	0	3.12
TBIU127776	-	-	10.5	0.463424	1	0	5.27
TBIU019379	-	-	10.5	0.423943	1	0	1.06
TBIU047231	BIN4	DNA-binding protein BIN4 [Source:SWISS;ACC:Q9FLU1]	10.5	0.463424	1	0	0.87
TBIU005666	VH {ECO:0000303|PubMed:17548373}	Vicianin hydrolase {ECO:0000312|EMBL:ABD03937.1} [Source:SWISS;ACC:A2SY66]	10.5	0.463424	1	0	2.02
TBIU057296	POT4	Potassium transporter 4 [Source:SWISS;ACC:Q9LD18]	10.5	0.196007	1	0	0.35
TBIU026448	-	-	10.5	0.463424	1	0	0.43
TBIU070636	-	-	10.5	0.463424	1	0	5.44
TBIU066350	At2g47850	Zinc finger CCCH domain-containing protein 32 [Source:SWISS;ACC:Q84W91]	10.5	0.423943	1	0	0.29
TBIU011832	-	-	10.5	0.463424	1	0	0.89
TBIU021418	ROMT-15	Tricin synthase 1 [Source:SWISS;ACC:Q9XGP7]	10.5	0.463424	1	0	0.32
TBIU072264	-	-	10.5	0.463424	1	0	2.65
TBIU030535	SGO1	Shugoshin-1 [Source:SWISS;ACC:Q4QSC8]	10.5	0.463424	1	0	0.41
TBIU056185	-	-	10.5	0.423943	1	0	1.5
TBIU005495	-	-	10.5	0.463424	1	0	1.72
TBIU050872	RRP46	Exosome complex exonuclease RRP46 homolog [Source:SWISS;ACC:Q84T68]	10.5	0.463424	1	0	0.18
TBIU043713	PUB30	U-box domain-containing protein 30 [Source:SWISS;ACC:Q058P4]	10.5	0.463424	1	0	0.24
TBIU027794	MSL3	Mechanosensitive ion channel protein 3, chloroplastic [Source:SWISS;ACC:Q8L7W1]	10.5	0.463424	1	0	0.56
TBIU046283	-	-	10.5	0.463424	1	0	0.48
TBIU057421	-	-	10.5	0.463424	1	0	0.32
TBIU051839	Rad9a	Cell cycle checkpoint control protein RAD9A [Source:SWISS;ACC:Q9Z0F6]	10.5	0.463424	1	0	0.46
TBIU044668	DDB_G0288723	UPF0553 protein [Source:SWISS;ACC:Q54II8]	10.5	0.463424	1	0	0.19
TBIU044138	-	-	10.5	0.463424	1	0	0.61
TBIU047009	-	-	10.5	0.463424	1	0	0.28
TBIU029869	-	-	10.5	0.000932042	0.195578	0	4.77
TBIU023241	At4g02110	BRCT domain-containing protein At4g02110 [Source:SWISS;ACC:O04251]	10.5	0.463424	1	0	0.41
TBIU054191	DRM2	DNA (cytosine-5)-methyltransferase DRM2 [Source:SWISS;ACC:Q9M548]	10.5	0.463424	1	0	0.2
TBIU062466	-	-	10.5	0.463424	1	0	0.52
TBIU061663	AAH	Allantoate deiminase [Source:SWISS;ACC:O49434]	10.5	0.463424	1	0	0.24
TBIU062675	ATAD1	ATPase family AAA domain-containing protein 1 [Source:SWISS;ACC:F6QV99]	10.5	0.0234627	1	0	0.73
TBIU046626	mcfB	Mitochondrial substrate carrier family protein B [Source:SWISS;ACC:Q54MZ4]	10.5	0.423943	1	0	0.88
TBIU044033	B3GALT11	Probable beta-1,3-galactosyltransferase 11 [Source:SWISS;ACC:Q94F27]	10.5	0.463424	1	0	0.63
TBIU061390	-	-	10.5	0.463424	1	0	0.46
TBIU042750	-	-	10.5	0.463424	1	0	0.3
TBIU078980	-	-	10.5	0.463424	1	0	7.22
TBIU057266	DCP5-L	Decapping 5-like protein [Source:SWISS;ACC:Q9FH77]	10.5	0.423943	1	0	0.35
TBIU048682	AtMg00750	Uncharacterized mitochondrial protein AtMg00750 [Source:SWISS;ACC:P92516]	10.5	0.463424	1	0	0.28
TBIU055939	-	-	10.5	0.463424	1	0	5.68
TBIU075251	MHX1	Magnesium/proton exchanger 1 [Source:SWISS;ACC:Q2R041]	10.5	0.463424	1	0	2.86
TBIU070645	-	-	10.5	0.463424	1	0	6.95
TBIU070564	smarcad1a	SWI/SNF-related matrix-associated actin-dependent regulator of chromatin subfamily A containing DEAD/H box 1A [Source:SWISS;ACC:B0R061]	10.5	0.463424	1	0	2.52
TBIU054703	CDC48C	Cell division control protein 48 homolog C [Source:SWISS;ACC:Q9SS94]	10.5	0.463424	1	0	0.16
TBIU057177	-	-	10.5	0.463424	1	0	1.32
TBIU069489	-	-	10.5	0.463424	1	0	0.42
TBIU089372	-	-	10.4	0.463424	1	0	3.14
TBIU089609	-	-	10.4	0.463424	1	0	1.38
TBIU089736	-	-	10.4	0.463424	1	0	3.97
TBIU093861	-	-	10.4	0.506766	1	0	1.78
TBIU099640	DDB_G0292320	Protein unc-50 homolog [Source:SWISS;ACC:Q54DD7]	10.4	0.463424	1	0	0.65
TBIU099749	-	-	10.4	0.463424	1	0	0.63
TBIU100146	-	-	10.4	0.463424	1	0	2.27
TBIU127991	-	-	10.4	0.463424	1	0	4.55
TBIU002034	-	-	10.4	0.463424	1	0	1.14
TBIU019368	-	-	10.4	0.506766	1	0	0.37
TBIU002176	At1g19450	Sugar transporter ERD6-like 4 [Source:SWISS;ACC:Q93YP9]	10.4	0.506766	1	0	1.59
TBIU020013	-	-	10.4	0.463424	1	0	0.84
TBIU017459	Os04g0499300	Eukaryotic translation initiation factor isoform 4G-1 [Source:SWISS;ACC:Q84PB3]	10.4	0.463424	1	0	0.26
TBIU018060	IRL7	Plant intracellular Ras-group-related LRR protein 7 [Source:SWISS;ACC:B9F655]	10.4	0.463424	1	0	0.71
TBIU029818	NACK1	Kinesin-like protein NACK1 [Source:SWISS;ACC:Q8S950]	10.4	0.506766	1	0	0.24
TBIU069446	-	-	10.4	0.506766	1	0	0.42
TBIU022404	-	-	10.4	0.506766	1	0	0.63
TBIU064387	WNK6	Probable serine/threonine-protein kinase WNK6 [Source:SWISS;ACC:Q8S8Y8]	10.4	0.463424	1	0	0.7
TBIU020092	SRK6	Putative serine/threonine-protein kinase receptor [Source:SWISS;ACC:Q09092]	10.4	0.463424	1	0	0.22
TBIU051001	-	-	10.4	0.506766	1	0	0.85
TBIU055285	-	-	10.4	0.506766	1	0	0.45
TBIU035909	GSVIVT00026920001	Probable polygalacturonase [Source:SWISS;ACC:A7PZL3]	10.4	0.506766	1	0	0.17
TBIU049392	UVR8	Ultraviolet-B receptor UVR8 [Source:SWISS;ACC:Q9FN03]	10.4	0.463424	1	0	0.26
TBIU041250	FDM1	Factor of DNA methylation 1 {ECO:0000303|PubMed:22302148} [Source:SWISS;ACC:Q9S9P3]	10.4	0.463424	1	0	0.64
TBIU052424	-	-	10.4	0.463424	1	0	1.25
TBIU045028	Endov	Endonuclease V [Source:SWISS;ACC:Q8C9A2]	10.4	0.463424	1	0	0.29
TBIU034550	-	-	10.4	0.212883	1	0	1.44
TBIU046264	rhiE	Rhamnogalacturonate lyase [Source:SWISS;ACC:Q8RJP2]	10.4	0.506766	1	0	0.19
TBIU099530	-	-	10.3	0.506766	1	0	2.21
TBIU102915	-	-	10.3	0.506766	1	0	3.61
TBIU103584	-	-	10.3	0.506766	1	0	0.55
TBIU107710	-	-	10.3	0.506766	1	0	5.47
TBIU111528	-	-	10.3	0.506766	1	0	3
TBIU115122	-	-	10.3	0.506766	1	0	3.29
TBIU119099	-	-	10.3	0.506766	1	0	2.85
TBIU120084	-	-	10.3	0.506766	1	0	8.9
TBIU125956	-	-	10.3	0.506766	1	0	8.9
TBIU025663	figl-1	Fidgetin-like protein 1 [Source:SWISS;ACC:Q60QD1]	10.3	0.506766	1	0	0.36
TBIU003524	MYB108	Transcription factor MYB108 [Source:SWISS;ACC:Q9LDE1]	10.3	0.506766	1	0	1.78
TBIU023928	ARF2	Auxin response factor 2 [Source:SWISS;ACC:Q94JM3]	10.3	0.506766	1	0	0.63
TBIU001655	-	-	10.3	0.506766	1	0	7.26
TBIU012562	IQD1	Protein IQ-DOMAIN 1 [Source:SWISS;ACC:Q9SF32]	10.3	0.506766	1	0	0.45
TBIU025996	SPAC3F10.06c	Uncharacterized protein C3F10.06c [Source:SWISS;ACC:Q10181]	10.3	0.506766	1	0	0.32
TBIU033593	DGD2	Digalactosyldiacylglycerol synthase 2, chloroplastic [Source:SWISS;ACC:Q6DW73]	10.3	0.506766	1	0	0.15
TBIU028980	LOL2	Protein LOL2 [Source:SWISS;ACC:O65426]	10.3	0.506766	1	0	0.23
TBIU026249	-	-	10.3	0.506766	1	0	0.47
TBIU034916	-	-	10.3	0.506766	1	0	0.29
TBIU022696	At3g28050	WAT1-related protein At3g28050 [Source:SWISS;ACC:Q94JU2]	10.3	0.506766	1	0	0.35
TBIU036122	-	-	10.3	0.506766	1	0	1.01
TBIU026319	SWEET1A	Bidirectional sugar transporter SWEET1a [Source:SWISS;ACC:Q8RZQ8]	10.3	0.506766	1	0	2.38
TBIU056220	-	-	10.3	0.506766	1	0	0.36
TBIU002801	RBOHB	Respiratory burst oxidase homolog protein B [Source:SWISS;ACC:Q948T9]	10.3	0.506766	1	0	6.17
TBIU076250	-	-	10.3	0.506766	1	0	4.11
TBIU029707	-	-	10.3	0.506766	1	0	0.47
TBIU032370	YMR166C	Uncharacterized mitochondrial carrier YMR166C [Source:SWISS;ACC:Q03829]	10.3	0.506766	1	0	0.2
TBIU067179	-	-	10.3	0.506766	1	0	0.27
TBIU017849	At3g10130	Heme-binding-like protein At3g10130, chloroplastic [Source:SWISS;ACC:Q9SR77]	10.3	0.506766	1	0	0.51
TBIU059951	-	-	10.3	0.506766	1	0	0.48
TBIU037256	rsmI	Ribosomal RNA small subunit methyltransferase I {ECO:0000255|HAMAP-Rule:MF_01877} [Source:SWISS;ACC:P74038]	10.3	0.506766	1	0	0.68
TBIU040123	At4g31810	3-hydroxyisobutyryl-CoA hydrolase-like protein 2, mitochondrial [Source:SWISS;ACC:Q8RXN4]	10.3	0.506766	1	0	1.68
TBIU045024	Endov	Endonuclease V [Source:SWISS;ACC:Q8C9A2]	10.3	0.506766	1	0	0.27
TBIU055390	tyrP	Tyrosine-specific transport protein [Source:SWISS;ACC:P0AAD5]	10.3	0.506766	1	0	0.36
TBIU091062	-	-	10.2	0.554263	1	0	1.91
TBIU092419	-	-	10.2	0.554263	1	0	0.45
TBIU096448	-	-	10.2	0.554263	1	0	0.55
TBIU002945	-	-	10.2	0.554263	1	0	0.34
TBIU013570	dhaA	Haloalkane dehalogenase {ECO:0000255|HAMAP-Rule:MF_01231} [Source:SWISS;ACC:P59337]	10.2	0.00812493	0.742069	0	2.47
TBIU024644	prmA	Ribosomal protein L11 methyltransferase {ECO:0000255|HAMAP-Rule:MF_00735} [Source:SWISS;ACC:Q81ZZ9]	10.2	0.554263	1	0	0.33
TBIU028772	Nap1	Nef-associated protein 1 [Source:SWISS;ACC:Q562D6]	10.2	0.554263	1	0	0.38
TBIU022777	ABCG15	ABC transporter G family member 15 [Source:SWISS;ACC:Q8RWI9]	10.2	0.0155432	1	0	1.09
TBIU018088	-	-	10.2	0.554263	1	0	0.26
TBIU047545	TADA	tRNA(adenine(34)) deaminase, chloroplastic [Source:SWISS;ACC:Q9S7I0]	10.2	0.554263	1	0	0.48
TBIU012504	NPF5.10	Protein NRT1/ PTR FAMILY 5.10 [Source:SWISS;ACC:Q0WP01]	10.2	0.554263	1	0	2.11
TBIU023725	-	-	10.2	0.554263	1	0	1.56
TBIU036240	nt5c3	Cytosolic 5'-nucleotidase 3 [Source:SWISS;ACC:Q7SYN4]	10.2	0.506766	1	0	0.33
TBIU030390	CPD	Carboxypeptidase D [Source:SWISS;ACC:P83852]	10.2	0.554263	1	0	0.29
TBIU046634	-	-	10.2	0.554263	1	0	0.84
TBIU062761	EZA1	Histone-lysine N-methyltransferase EZA1 [Source:SWISS;ACC:Q9ZSM8]	10.2	0.554263	1	0	0.27
TBIU024321	At1g53240	Malate dehydrogenase 1, mitochondrial [Source:SWISS;ACC:Q9ZP06]	10.2	0.554263	1	0	0.45
TBIU021367	At4g09580	Uncharacterized membrane protein At4g09580 [Source:SWISS;ACC:Q8L586]	10.2	0.554263	1	0	0.31
TBIU037738	FACE2	CAAX prenyl protease 2 [Source:SWISS;ACC:Q8GW19]	10.2	0.554263	1	0	0.18
TBIU017855	At3g10130	Heme-binding-like protein At3g10130, chloroplastic [Source:SWISS;ACC:Q9SR77]	10.2	0.554263	1	0	0.22
TBIU032166	RBOHH	Putative respiratory burst oxidase homolog protein H [Source:SWISS;ACC:Q9FJD6]	10.2	0.506766	1	0	0.16
TBIU029390	-	-	10.2	0.506766	1	0	1.17
TBIU049514	-	-	10.2	0.554263	1	0	0.57
TBIU036682	HSD1	11-beta-hydroxysteroid dehydrogenase 1B [Source:SWISS;ACC:P0DKC6]	10.2	0.554263	1	0	0.39
TBIU024631	prmA	Ribosomal protein L11 methyltransferase {ECO:0000255|HAMAP-Rule:MF_00735} [Source:SWISS;ACC:C1DCV9]	10.2	0.554263	1	0	0.19
TBIU059717	RBK1	Receptor-like cytosolic serine/threonine-protein kinase RBK1 [Source:SWISS;ACC:Q8H1D6]	10.2	0.554263	1	0	0.17
TBIU044475	SCL13	Scarecrow-like protein 13 [Source:SWISS;ACC:Q9M0M5]	10.2	0.554263	1	0	0.2
TBIU054196	DRM2	DNA (cytosine-5)-methyltransferase DRM2 [Source:SWISS;ACC:Q9M548]	10.2	0.554263	1	0	0.16
TBIU042873	-	-	10.2	0.554263	1	0	0.21
TBIU087243	-	-	10.1	0.554263	1	0	3.86
TBIU087934	-	-	10.1	0.554263	1	0	3.9
TBIU082216	-	-	10.1	0.554263	1	0	0.93
TBIU090573	-	-	10.1	0.554263	1	0	2.03
TBIU090774	-	-	10.1	0.554263	1	0	1.61
TBIU091932	-	-	10.1	0.554263	1	0	1.62
TBIU093013	-	-	10.1	0.554263	1	0	1.52
TBIU095801	-	-	10.1	0.554263	1	0	0.25
TBIU097614	-	-	10.1	0.554263	1	0	1.74
TBIU097647	-	-	10.1	0.554263	1	0	0.74
TBIU083045	-	-	10.1	0.554263	1	0	4.26
TBIU099862	-	-	10.1	0.554263	1	0	6.75
TBIU101840	-	-	10.1	0.554263	1	0	0.72
TBIU103201	-	-	10.1	0.554263	1	0	0.24
TBIU104782	-	-	10.1	0.554263	1	0	4.58
TBIU105123	-	-	10.1	0.554263	1	0	0.67
TBIU106924	-	-	10.1	0.554263	1	0	6.28
TBIU112128	-	-	10.1	0.554263	1	0	3.35
TBIU113647	-	-	10.1	0.554263	1	0	4.49
TBIU115102	-	-	10.1	0.554263	1	0	6.02
TBIU117705	-	-	10.1	0.554263	1	0	4.7
TBIU119637	-	-	10.1	0.554263	1	0	4.75
TBIU126899	-	-	10.1	0.554263	1	0	3.65
TBIU128934	-	-	10.1	0.554263	1	0	3.02
TBIU080111	At2g02240	F-box protein At2g02240 [Source:SWISS;ACC:Q3E6P4]	10.1	0.554263	1	0	3.86
TBIU012548	-	-	10.1	0.554263	1	0	0.98
TBIU042752	-	-	10.1	0.554263	1	0	0.21
TBIU009534	CCR2	Cinnamoyl-CoA reductase 2 [Source:SWISS;ACC:Q9SAH9]	10.1	0.554263	1	0	0.31
TBIU006857	-	-	10.1	0.554263	1	0	1.44
TBIU041187	PXN	Peroxisomal nicotinamide adenine dinucleotide carrier [Source:SWISS;ACC:O04200]	10.1	0.554263	1	0	0.24
TBIU032511	-	-	10.1	0.554263	1	0	0.24
TBIU003605	At5g64030	Probable methyltransferase PMT26 [Source:SWISS;ACC:Q8L7V3]	10.1	0.554263	1	0	3.46
TBIU053846	ZIFL1	Protein ZINC INDUCED FACILITATOR-LIKE 1 [Source:SWISS;ACC:Q94BZ1]	10.1	0.554263	1	0	0.5
TBIU076158	-	-	10.1	0.554263	1	0	7.91
TBIU030246	MED6	Mediator of RNA polymerase II transcription subunit 6 [Source:SWISS;ACC:F4IXJ7]	10.1	0.554263	1	0	0.18
TBIU011706	psbB	Photosystem II CP47 reaction center protein {ECO:0000255|HAMAP-Rule:MF_01495} [Source:SWISS;ACC:Q09MF1]	10.1	0.554263	1	0	1.21
TBIU026853	-	-	10.1	0.554263	1	0	0.13
TBIU022203	ASHH1	Histone-lysine N-methyltransferase ASHH1 [Source:SWISS;ACC:Q84WW6]	10.1	0.554263	1	0	0.42
TBIU041379	At1g80170	Probable polygalacturonase At1g80170 [Source:SWISS;ACC:Q94AJ5]	10.1	0.554263	1	0	0.19
TBIU037958	murG	UDP-N-acetylglucosamine--N-acetylmuramyl-(pentapeptide) pyrophosphoryl-undecaprenol N-acetylglucosamine transferase {ECO:0000255|HAMAP-Rule:MF_00033} [Source:SWISS;ACC:Q2S528]	10.1	0.554263	1	0	0.23
TBIU075891	-	-	10.1	0.554263	1	0	3.86
TBIU040413	DDB_G0292320	Protein unc-50 homolog [Source:SWISS;ACC:Q54DD7]	10.1	0.554263	1	0	0.5
TBIU027909	NUDT20	Nudix hydrolase 20, chloroplastic [Source:SWISS;ACC:Q8VXZ0]	10.1	0.554263	1	0	0.27
TBIU027565	-	-	10.1	0.554263	1	0	1.52
TBIU072443	-	-	10.1	0.554263	1	0	3.11
TBIU052080	DDB_G0275467	5'-nucleotidase domain-containing protein DDB_G0275467 [Source:SWISS;ACC:Q75K12]	10.1	0.298639	1	0	0.92
TBIU056535	-	-	10.1	0.554263	1	0	0.46
TBIU081029	-	-	10.1	0.554263	1	0	7.53
TBIU034408	HDA15	Histone deacetylase 15 [Source:SWISS;ACC:Q8GXJ1]	10.1	0.554263	1	0	0.12
TBIU048738	-	-	10.1	0.554263	1	0	0.13
TBIU034379	-	-	10.1	0.554263	1	0	0.27
TBIU069244	BHLH30	Transcription factor bHLH30 [Source:SWISS;ACC:Q9S7Y1]	10.1	0.554263	1	0	0.33
TBIU075356	-	-	10.1	0.554263	1	0	6.37
TBIU079931	-	-	10.1	0.554263	1	0	7.29
TBIU042816	APX6	Putative L-ascorbate peroxidase 6 [Source:SWISS;ACC:Q8GY91]	10.1	0.554263	1	0	0.31
TBIU050762	-	-	10.1	0.554263	1	0	5.3
TBIU070311	PR-1C	Pathogenesis-related protein 1C [Source:SWISS;ACC:P09042]	10.1	2.27006e-08	0.000177176	0.43	337.84
TBIU039441	CBL4	Calcineurin B-like protein 4 [Source:SWISS;ACC:O81223]	10.1	0.554263	1	0	0.3
TBIU039439	CBL4	Calcineurin B-like protein 4 [Source:SWISS;ACC:O81223]	10.1	0.554263	1	0	0.31
TBIU094229	-	-	10	0.606169	1	0	1.93
TBIU104204	-	-	10	0.606169	1	0	0.51
TBIU105212	-	-	10	0.606169	1	0	0.6
TBIU029363	TGA1	Transcription factor TGA1 [Source:SWISS;ACC:Q39237]	10	0.606169	1	0	0.23
TBIU000439	POPTR_0001s40980g	Probable bifunctional methylthioribulose-1-phosphate dehydratase/enolase-phosphatase E1 {ECO:0000255|HAMAP-Rule:MF_03118} [Source:SWISS;ACC:B9N1F9]	10	0.606169	1	0	1
TBIU003443	-	-	10	0.606169	1	0	0.79
TBIU044573	MADS16	MADS-box transcription factor 16 [Source:SWISS;ACC:Q944S9]	10	0.0208016	1	0	1.36
TBIU017109	-	-	10	0.606169	1	0	0.2
TBIU028768	-	-	10	0.606169	1	0	0.23
TBIU026458	FES1	Protein FRIGIDA-ESSENTIAL 1 [Source:SWISS;ACC:Q84VG7]	10	0.606169	1	0	0.16
TBIU053800	ABCB4	ABC transporter B family member 4 [Source:SWISS;ACC:O80725]	10	0.606169	1	0	0.14
TBIU044220	-	-	10	0.606169	1	0	0.21
TBIU102773	-	-	9.99	0.606169	1	0	0.46
TBIU015509	SCPL51	Serine carboxypeptidase-like 51 [Source:SWISS;ACC:Q67Y83]	9.99	0.606169	1	0	0.37
TBIU018469	CYP724B1	Cytochrome P450 724B1 [Source:SWISS;ACC:Q6F4F5]	9.99	0.606169	1	0	0.24
TBIU050213	APG	Transcription factor APG [Source:SWISS;ACC:Q6AT90]	9.99	0.606169	1	0	0.17
TBIU102115	-	-	9.98	0.0967168	1	0	1.38
TBIU017897	-	-	9.98	0.606169	1	0	0.17
TBIU055392	tyrP	Tyrosine-specific transport protein [Source:SWISS;ACC:P0AAD5]	9.98	0.606169	1	0	0.25
TBIU045727	MYB3R-1	Myb-related protein 3R-1 [Source:SWISS;ACC:Q9S7G7]	9.98	0.606169	1	0	0.14
TBIU053620	-	-	9.96	0.606169	1	0	0.59
TBIU064383	WNK5	Probable serine/threonine-protein kinase WNK5 [Source:SWISS;ACC:Q9SCU5]	9.96	0.011143	0.893107	0	1.34
TBIU066436	-	-	9.96	0.606169	1	0	0.42
TBIU087492	-	-	9.95	0.606169	1	0	6.92
TBIU088283	-	-	9.95	0.606169	1	0	3.51
TBIU094862	-	-	9.95	0.606169	1	0	5.41
TBIU101864	-	-	9.95	0.606169	1	0	0.88
TBIU105054	-	-	9.95	0.606169	1	0	1.42
TBIU107221	-	-	9.95	0.606169	1	0	4.99
TBIU109639	-	-	9.95	0.606169	1	0	2.38
TBIU110194	-	-	9.95	0.606169	1	0	3.93
TBIU111062	-	-	9.95	0.606169	1	0	3.89
TBIU112685	-	-	9.95	0.606169	1	0	1.72
TBIU113112	-	-	9.95	0.606169	1	0	5.34
TBIU115117	-	-	9.95	0.606169	1	0	3.98
TBIU115369	-	-	9.95	0.606169	1	0	3.14
TBIU117860	-	-	9.95	0.606169	1	0	5.73
TBIU118673	-	-	9.95	0.606169	1	0	5.91
TBIU118779	-	-	9.95	0.606169	1	0	5.57
TBIU120524	-	-	9.95	0.606169	1	0	7.04
TBIU084554	-	-	9.95	0.606169	1	0	5.91
TBIU084663	-	-	9.95	0.606169	1	0	3.08
TBIU001599	PER12	Peroxidase 12 [Source:SWISS;ACC:Q96520]	9.95	0.606169	1	0	3.17
TBIU007768	FBPase	Fructose-1,6-bisphosphatase, cytosolic [Source:SWISS;ACC:P46276]	9.95	0.606169	1	0	0.88
TBIU023474	-	-	9.95	0.606169	1	0	0.27
TBIU028948	-	-	9.95	0.606169	1	0	0.35
TBIU004588	-	-	9.95	0.606169	1	0	3.89
TBIU080413	-	-	9.95	0.606169	1	0	4.93
TBIU051033	SAPK1	Serine/threonine-protein kinase SAPK1 [Source:SWISS;ACC:Q75LR7]	9.95	0.606169	1	0	0.34
TBIU053656	CVP2	Type I inositol 1,4,5-trisphosphate 5-phosphatase CVP2 [Source:SWISS;ACC:Q9LR47]	9.95	0.606169	1	0	0.26
TBIU076491	-	-	9.95	0.606169	1	0	3.22
TBIU077253	POLX_TOBAC	Retrovirus-related Pol polyprotein from transposon TNT 1-94 [Source:SWISS;ACC:P10978]	9.95	0.606169	1	0	2.19
TBIU080312	HIDH	2-hydroxyisoflavanone dehydratase [Source:SWISS;ACC:Q5NUF3]	9.95	0.606169	1	0	4.46
TBIU079000	-	-	9.95	0.606169	1	0	6.59
TBIU048453	SCPL7	Serine carboxypeptidase-like 7 [Source:SWISS;ACC:Q9SQX6]	9.94	0.606169	1	0	0.22
TBIU042007	-	-	9.94	0.606169	1	0	0.29
TBIU063701	Prpf4b	Serine/threonine-protein kinase PRP4 homolog [Source:SWISS;ACC:Q5RKH1]	9.94	7.91829e-05	0.0395528	0	2.04
TBIU022305	SR	Serine racemase [Source:SWISS;ACC:Q2PGG3]	9.93	0.606169	1	0	0.21
TBIU035111	dusA	tRNA-dihydrouridine synthase A [Source:SWISS;ACC:Q9CL29]	9.93	0.606169	1	0	0.41
TBIU044955	Hint3	Histidine triad nucleotide-binding protein 3 [Source:SWISS;ACC:Q8K3P7]	9.93	0.606169	1	0	0.38
TBIU055208	PERK7	Proline-rich receptor-like protein kinase PERK7 [Source:SWISS;ACC:Q9XI96]	9.93	0.606169	1	0	0.31
TBIU057202	-	-	9.93	0.606169	1	0	0.39
TBIU019581	At2g22780	Probable malate dehydrogenase, glyoxysomal [Source:SWISS;ACC:O82399]	9.92	0.606169	1	0	0.13
TBIU058899	SRF8	Protein STRUBBELIG-RECEPTOR FAMILY 8 [Source:SWISS;ACC:Q6R2J8]	9.92	0.606169	1	0	0.44
TBIU022831	ABCG22	ABC transporter G family member 22 [Source:SWISS;ACC:Q93YS4]	9.92	0.606169	1	0	0.59
TBIU089581	-	-	9.91	0.606169	1	0	1.92
TBIU023994	Rchy1	RING finger and CHY zinc finger domain-containing protein 1 [Source:SWISS;ACC:Q9CR50]	9.91	0.606169	1	0	0.45
TBIU017298	-	-	9.91	0.606169	1	0	0.87
TBIU052747	-	-	9.91	0.606169	1	0	1.26
TBIU004396	-	-	9.89	0.606169	1	0	1.17
TBIU048678	AtMg00750	Uncharacterized mitochondrial protein AtMg00750 [Source:SWISS;ACC:P92516]	9.89	0.606169	1	0	0.15
TBIU038131	At1g48230	Probable sugar phosphate/phosphate translocator At1g48230 [Source:SWISS;ACC:Q9LNH5]	9.89	0.606169	1	0	0.38
TBIU021562	dnaJ	Chaperone protein DnaJ {ECO:0000255|HAMAP-Rule:MF_01152} [Source:SWISS;ACC:Q3AF07]	9.89	0.606169	1	0	0.38
TBIU100587	CTPA2	Carboxyl-terminal-processing peptidase 2, chloroplastic [Source:SWISS;ACC:O23614]	9.88	0.606169	1	0	0.95
TBIU104703	-	-	9.88	0.606169	1	0	5.47
TBIU027001	CG6066	UPF0396 protein CG6066 [Source:SWISS;ACC:Q9VB74]	9.88	0.606169	1	0	0.14
TBIU064075	-	-	9.88	0.606169	1	0	0.29
TBIU036361	RNS7_NICAL	Ribonuclease S-7 [Source:SWISS;ACC:Q40381]	9.88	9.82769e-09	8.18174e-05	4.25	2800.38
TBIU094534	-	-	9.87	0.606169	1	0	2.65
TBIU051031	SAPK1	Serine/threonine-protein kinase SAPK1 [Source:SWISS;ACC:Q75LR7]	9.87	0.606169	1	0	0.49
TBIU059208	At1g54610	Probable serine/threonine-protein kinase At1g54610 [Source:SWISS;ACC:Q9ZVM9]	9.87	0.606169	1	0	0.4
TBIU041802	PIP5K1	Phosphatidylinositol 4-phosphate 5-kinase 1 [Source:SWISS;ACC:Q56YP2]	9.87	0.606169	1	0	0.18
TBIU011473	-	-	9.86	0.606169	1	0	0.29
TBIU015510	SCPL51	Serine carboxypeptidase-like 51 [Source:SWISS;ACC:Q67Y83]	9.85	0.606169	1	0	0.27
TBIU024634	prmA	Ribosomal protein L11 methyltransferase {ECO:0000255|HAMAP-Rule:MF_00735} [Source:SWISS;ACC:Q478R6]	9.85	0.606169	1	0	0.15
TBIU051199	PUS7	Multisubstrate pseudouridine synthase 7 [Source:SWISS;ACC:Q08647]	9.85	0.00376284	0.472732	0	1.48
TBIU020342	-	-	9.85	0.606169	1	0	0.38
TBIU039428	CBL4	Calcineurin B-like protein 4 [Source:SWISS;ACC:O81223]	9.85	0.606169	1	0	0.22
TBIU019242	Pold3	DNA polymerase delta subunit 3 [Source:SWISS;ACC:Q9EQ28]	9.85	0.606169	1	0	0.77
TBIU032209	AAP19-2	AP-1 complex subunit sigma-2 [Source:SWISS;ACC:O23685]	9.85	0.606169	1	0	0.32
TBIU081688	-	-	9.84	0.66265	1	0	0.83
TBIU062228	NLP4	Protein NLP4 [Source:SWISS;ACC:Q9LE38]	9.84	0.66265	1	0	0.19
TBIU038534	-	-	9.83	0.66265	1	0	0.49
TBIU025745	-	-	9.83	0.66265	1	0	0.63
TBIU017032	HERC2	E3 ubiquitin-protein ligase HERC2 [Source:SWISS;ACC:O95714]	9.82	0.66265	1	0	0.09
TBIU016874	-	-	9.82	0.66265	1	0	0.43
TBIU037432	BHLH121	Transcription factor bHLH121 [Source:SWISS;ACC:Q9LT23]	9.82	0.66265	1	0	0.18
TBIU060478	-	-	9.82	0.66265	1	0	1.01
TBIU010761	-	-	9.81	0.66265	1	0	0.32
TBIU005093	-	-	9.81	0.66265	1	0	4.24
TBIU068781	-	-	9.81	0.66265	1	0	0.47
TBIU095799	-	-	9.8	0.66265	1	0	1.4
TBIU037751	FACE2	CAAX prenyl protease 2 [Source:SWISS;ACC:Q8GW19]	9.8	0.66265	1	0	0.14
TBIU093376	-	-	9.79	0.66265	1	0	2.66
TBIU093483	At2g48040/At2g48050/At2g48060	Piezo-type mechanosensitive ion channel homolog [Source:SWISS;ACC:F4IN58]	9.79	0.66265	1	0	0.35
TBIU090291	-	-	9.78	0.66265	1	0	1.68
TBIU101691	-	-	9.78	0.66265	1	0	0.24
TBIU111841	-	-	9.78	0.66265	1	0	4.79
TBIU004178	-	-	9.78	0.66265	1	0	0.32
TBIU025914	-	-	9.78	0.66265	1	0	0.9
TBIU035959	Polk	DNA polymerase kappa [Source:SWISS;ACC:Q9QUG2]	9.77	0.66265	1	0	0.34
TBIU013279	RAD51	DNA repair protein RAD51 homolog [Source:SWISS;ACC:Q40134]	9.77	0.66265	1	0	0.48
TBIU055286	-	-	9.77	0.66265	1	0	0.32
TBIU059430	VPS35B	Vacuolar protein sorting-associated protein 35B [Source:SWISS;ACC:F4I0P8]	9.77	0.66265	1	0	0.11
TBIU056766	At1g23400	CRS2-associated factor 2, chloroplastic [Source:SWISS;ACC:Q9LDA9]	9.77	0.66265	1	0	0.17
TBIU092818	-	-	9.76	0.66265	1	0	0.66
TBIU024315	At1g53240	Malate dehydrogenase 1, mitochondrial [Source:SWISS;ACC:Q9ZP06]	9.76	0.66265	1	0	0.31
TBIU027125	ERCC8	DNA excision repair protein ERCC-8 [Source:SWISS;ACC:Q5BIM8]	9.76	0.66265	1	0	0.16
TBIU049641	-	-	9.76	0.66265	1	0	4.88
TBIU044378	CNF02430	Acyl-protein thioesterase 1 [Source:SWISS;ACC:P0CL94]	9.76	0.66265	1	0	0.41
TBIU044368	-	-	9.75	0.66265	1	0	0.12
TBIU001595	-	-	9.75	0.66265	1	0	1.41
TBIU036680	HSD1	11-beta-hydroxysteroid dehydrogenase 1B [Source:SWISS;ACC:P0DKC6]	9.75	0.66265	1	0	0.48
TBIU038084	-	-	9.74	0.142034	1	0	0.81
TBIU051307	APRR5	Two-component response regulator-like APRR5 [Source:SWISS;ACC:Q6LA42]	9.74	0.66265	1	0	0.14
TBIU052025	-	-	9.74	0.66265	1	0	0.2
TBIU085560	-	-	9.73	0.66265	1	0	4.22
TBIU085666	-	-	9.73	0.66265	1	0	2.06
TBIU081997	-	-	9.73	0.66265	1	0	2.74
TBIU088132	-	-	9.73	0.66265	1	0	1.79
TBIU091517	-	-	9.73	0.66265	1	0	3.41
TBIU099290	-	-	9.73	0.66265	1	0	5.74
TBIU110410	-	-	9.73	0.66265	1	0	3.91
TBIU117664	-	-	9.73	0.66265	1	0	3.52
TBIU119790	-	-	9.73	0.66265	1	0	3.23
TBIU121504	-	-	9.73	0.66265	1	0	1.84
TBIU125849	-	-	9.73	0.66265	1	0	3.87
TBIU127913	-	-	9.73	0.66265	1	0	4.28
TBIU128088	-	-	9.73	0.66265	1	0	3.23
TBIU128809	-	-	9.73	0.66265	1	0	3.13
TBIU001514	-	-	9.73	0.66265	1	0	3.33
TBIU020455	-	-	9.73	0.66265	1	0	3.96
TBIU002195	-	-	9.73	0.66265	1	0	2.95
TBIU003536	ACO1	1-aminocyclopropane-1-carboxylate oxidase [Source:SWISS;ACC:Q9MB94]	9.73	0.66265	1	0	3.87
TBIU077456	-	-	9.73	0.66265	1	0	6.04
TBIU079794	-	-	9.73	0.66265	1	0	1.9
TBIU062229	NLP4	Protein NLP4 [Source:SWISS;ACC:Q9LE38]	9.73	0.66265	1	0	0.16
TBIU079142	SEC1A	Protein transport Sec1a [Source:SWISS;ACC:Q9C5P7]	9.73	0.66265	1	0	5.06
TBIU063127	-	-	9.73	0.66265	1	0	0.7
TBIU070902	PE	Pectinesterase/pectinesterase inhibitor [Source:SWISS;ACC:P83947]	9.73	0.66265	1	0	4.71
TBIU070091	PP2B15	F-box protein PP2-B15 [Source:SWISS;ACC:O80494]	9.73	0.66265	1	0	3.96
TBIU076276	-	-	9.73	0.66265	1	0	4.01
TBIU073031	SWEET15	Bidirectional sugar transporter SWEET15 [Source:SWISS;ACC:Q9FY94]	9.73	0.66265	1	0	5.47
TBIU091972	-	-	9.72	0.66265	1	0	0.33
TBIU092433	-	-	9.72	0.66265	1	0	1.44
TBIU015251	-	-	9.72	0.66265	1	0	0.71
TBIU035139	-	-	9.72	0.66265	1	0	0.18
TBIU015287	polr1c	DNA-directed RNA polymerases I and III subunit rpac1 [Source:SWISS;ACC:Q54SN4]	9.72	0.66265	1	0	0.72
TBIU031658	D27	Beta-carotene isomerase D27, chloroplastic [Source:SWISS;ACC:Q7XA78]	9.72	0.66265	1	0	0.13
TBIU092358	-	-	9.71	0.66265	1	0	2.19
TBIU095221	-	-	9.71	0.66265	1	0	0.31
TBIU097090	-	-	9.71	0.66265	1	0	0.49
TBIU045626	RPA2A	Replication protein A 32 kDa subunit A [Source:SWISS;ACC:Q9ZQ19]	9.71	0.66265	1	0	0.35
TBIU037525	-	-	9.71	0.66265	1	0	0.2
TBIU040058	-	-	9.71	0.66265	1	0	0.84
TBIU041523	-	-	9.7	0.66265	1	0	1.19
TBIU061801	ATK4	Kinesin-4 [Source:SWISS;ACC:O81635]	9.7	0.66265	1	0	0.1
TBIU047665	PTPLB	Very-long-chain (3R)-3-hydroxyacyl-CoA dehydratase 2 [Source:SWISS;ACC:Q6Y1H2]	9.69	0.66265	1	0	0.29
TBIU040434	HIATL1	Hippocampus abundant transcript-like protein 1 [Source:SWISS;ACC:Q5SR56]	9.69	0.66265	1	0	0.19
TBIU031466	RCA2	Ribulose bisphosphate carboxylase/oxygenase activase 2, chloroplastic [Source:SWISS;ACC:Q7X999]	9.69	0.66265	1	0	0.22
TBIU037582	MYB3R-1	Myb-related protein 3R-1 [Source:SWISS;ACC:Q9S7G7]	9.69	0.66265	1	0	0.46
TBIU050925	-	-	9.69	0.66265	1	0	0.12
TBIU088318	-	-	9.68	0.66265	1	0	0.29
TBIU099099	-	-	9.68	0.66265	1	0	0.39
TBIU002880	-	-	9.68	0.66265	1	0	0.72
TBIU003215	CYP90D2	Cytochrome P450 90D2 [Source:SWISS;ACC:Q94IW5]	9.68	0.66265	1	0	1.26
TBIU042794	CIPK17	CBL-interacting serine/threonine-protein kinase 17 [Source:SWISS;ACC:Q94C40]	9.68	0.66265	1	0	0.13
TBIU024654	PHL1	Protein PHR1-LIKE 1 [Source:SWISS;ACC:Q8GUN5]	9.68	0.66265	1	0	0.26
TBIU102652	-	-	9.67	0.66265	1	0	2.75
TBIU014942	-	-	9.67	0.66265	1	0	0.65
TBIU066349	At2g47850	Zinc finger CCCH domain-containing protein 32 [Source:SWISS;ACC:Q84W91]	9.67	0.66265	1	0	0.16
TBIU091081	-	-	9.66	0.66265	1	0	3.83
TBIU042741	-	-	9.66	0.66265	1	0	0.14
TBIU069307	PLA1	Phospholipase A I [Source:SWISS;ACC:F4HX15]	9.66	0.66265	1	0	0.83
TBIU025930	SF21	Pollen-specific protein SF21 [Source:SWISS;ACC:O23969]	9.65	0.66265	1	0	0.25
TBIU081971	Os03g0179900	Probable lipoxygenase 6 [Source:SWISS;ACC:Q8H016]	9.64	0.66265	1	0	0.53
TBIU102064	-	-	9.64	0.66265	1	0	0.33
TBIU119414	ABCB21	ABC transporter B family member 21 [Source:SWISS;ACC:Q9M1Q9]	9.64	0.66265	1	0	5.5
TBIU069054	UVR8	Ultraviolet-B receptor UVR8 [Source:SWISS;ACC:Q9FN03]	9.64	0.66265	1	0	0.07
TBIU023172	AFC3	Serine/threonine-protein kinase AFC3 [Source:SWISS;ACC:P51568]	9.64	0.66265	1	0	0.47
TBIU052372	GRF3	Growth-regulating factor 3 [Source:SWISS;ACC:Q6AWY6]	9.64	0.66265	1	0	0.13
TBIU051096	WEE1	Wee1-like protein kinase [Source:SWISS;ACC:Q8L4H0]	9.64	0.66265	1	0	0.45
TBIU057423	-	-	9.64	0.66265	1	0	0.38
TBIU047082	SPO11-1	Meiotic recombination protein SPO11-1 [Source:SWISS;ACC:Q9M4A2]	9.64	0.66265	1	0	0.31
TBIU035878	LIG1	DNA ligase 1 [Source:SWISS;ACC:P18858]	9.64	0.423943	1	0	0.14
TBIU079617	-	-	9.64	0.66265	1	0	2.42
TBIU015316	-	-	9.63	0.66265	1	0	1.68
TBIU011155	-	-	9.63	0.66265	1	0	0.84
TBIU036038	LHT1	Lysine histidine transporter 1 [Source:SWISS;ACC:Q9FKS8]	9.63	0.104277	1	0	0.83
TBIU005291	SPAC17H9.04c	Uncharacterized RNA-binding protein C17H9.04c [Source:SWISS;ACC:O13801]	9.62	0.66265	1	0	0.51
TBIU017647	-	-	9.62	0.66265	1	0	0.34
TBIU092448	-	-	9.61	0.251737	1	0	0.71
TBIU037191	ORC4	Origin of replication complex subunit 4 {ECO:0000303|PubMed:16179646} [Source:SWISS;ACC:Q6EWX1]	9.61	0.66265	1	0	0.72
TBIU090716	-	-	9.6	0.723697	1	0	0.57
TBIU026870	At3g27390	Uncharacterized membrane protein At3g27390 [Source:SWISS;ACC:Q8GUM4]	9.6	0.723697	1	0	0.18
TBIU042005	-	-	9.6	0.723697	1	0	0.22
TBIU011052	-	-	9.6	0.723697	1	0	0.53
TBIU103897	-	-	9.59	0.723697	1	0	1.06
TBIU103373	-	-	9.58	0.723697	1	0	0.22
TBIU000392	CLPB1	Chaperone protein ClpB1 [Source:SWISS;ACC:P42730]	9.58	0.723697	1	0	1.01
TBIU006391	At1g61610	Putative G-type lectin S-receptor-like serine/threonine-protein kinase At1g61610 [Source:SWISS;ACC:Q9SY89]	9.58	0.723697	1	0	1.72
TBIU042907	AGT1	Serine--glyoxylate aminotransferase [Source:SWISS;ACC:Q56YA5]	9.58	0.723697	1	0	0.13
TBIU046694	SKIP17	F-box protein SKIP17 [Source:SWISS;ACC:Q0WRC9]	9.58	0.723697	1	0	0.09
TBIU053129	REN1	Rho GTPase-activating protein REN1 [Source:SWISS;ACC:F4JQZ3]	9.58	0.723697	1	0	0.17
TBIU097613	-	-	9.57	0.27408	1	0	0.56
TBIU100696	-	-	9.57	0.723697	1	0	4.03
TBIU101073	-	-	9.57	0.723697	1	0	1.04
TBIU044383	CNF02430	Acyl-protein thioesterase 1 [Source:SWISS;ACC:P0CL94]	9.57	0.723697	1	0	0.39
TBIU088749	ABF2	ABSCISIC ACID-INSENSITIVE 5-like protein 5 [Source:SWISS;ACC:Q9M7Q4]	9.56	0.723697	1	0	0.92
TBIU094904	-	-	9.56	0.723697	1	0	0.57
TBIU002519	PLDDELTA	Phospholipase D delta [Source:SWISS;ACC:Q9C5Y0]	9.56	0.723697	1	0	0.5
TBIU060909	BRPF3	Bromodomain and PHD finger-containing protein 3 [Source:SWISS;ACC:Q9ULD4]	9.56	0.723697	1	0	0.24
TBIU022698	At5g40240	WAT1-related protein At5g40240 [Source:SWISS;ACC:Q9FL08]	9.56	0.723697	1	0	0.28
TBIU044180	ATTRANS 11	Phospho-N-acetylmuramoyl-pentapeptide-transferase homolog [Source:SWISS;ACC:O49730]	9.56	0.723697	1	0	0.17
TBIU066353	At2g47850	Zinc finger CCCH domain-containing protein 32 [Source:SWISS;ACC:Q84W91]	9.56	0.723697	1	0	0.14
TBIU105115	-	-	9.55	0.723697	1	0	0.63
TBIU062542	-	-	9.54	0.723697	1	0	0.09
TBIU095238	-	-	9.53	0.723697	1	0	1.34
TBIU037967	murG	UDP-N-acetylglucosamine--N-acetylmuramyl-(pentapeptide) pyrophosphoryl-undecaprenol N-acetylglucosamine transferase {ECO:0000255|HAMAP-Rule:MF_00033} [Source:SWISS;ACC:Q2S528]	9.53	0.723697	1	0	0.17
TBIU033176	WRKY21	Probable WRKY transcription factor 21 [Source:SWISS;ACC:O04336]	9.53	0.723697	1	0	0.12
TBIU095146	-	-	9.52	0.723697	1	0	0.22
TBIU038138	-	-	9.52	0.723697	1	0	0.41
TBIU012632	-	-	9.52	0.0833947	1	0	1.27
TBIU014580	SPAC22A12.06c	Uncharacterized hydrolase C22A12.06c [Source:SWISS;ACC:O13897]	9.52	0.723697	1	0	0.19
TBIU007043	ARF3	ADP-ribosylation factor 3 [Source:SWISS;ACC:P40940]	9.52	0.723697	1	0	0.7
TBIU094969	-	-	9.51	0.723697	1	0	4.42
TBIU009550	TIFY5A	Protein TIFY 5A [Source:SWISS;ACC:Q8LBM2]	9.51	2.86835e-07	0.00111936	0.24	123.15
TBIU001451	CYB561D	Probable transmembrane ascorbate ferrireductase 4 [Source:SWISS;ACC:Q9C540]	9.51	0.723697	1	0	0.53
TBIU047556	FDM4	Factor of DNA methylation 4 {ECO:0000303|PubMed:22302148} [Source:SWISS;ACC:Q9LMH6]	9.51	0.723697	1	0	2.97
TBIU091426	Os05g0583200	Zinc finger BED domain-containing protein RICESLEEPER 3 [Source:SWISS;ACC:Q75HY5]	9.5	0.723697	1	0	0.39
TBIU081650	-	-	9.5	0.723697	1	0	2.38
TBIU037736	FACE2	CAAX prenyl protease 2 [Source:SWISS;ACC:Q8GW19]	9.5	0.723697	1	0	0.13
TBIU093813	-	-	9.49	0.723697	1	0	0.4
TBIU046431	-	-	9.49	0.723697	1	0	0.2
TBIU055802	-	-	9.48	0.723697	1	0	0.31
TBIU078916	Tf2-6	Transposon Tf2-6 polyprotein [Source:SWISS;ACC:P0CT39]	9.48	5.09807e-06	0.00745079	0.03	16.91
TBIU082013	-	-	9.47	0.723697	1	0	1.46
TBIU087269	-	-	9.47	0.723697	1	0	0.74
TBIU087555	-	-	9.47	0.723697	1	0	3.66
TBIU082112	-	-	9.47	0.723697	1	0	3.56
TBIU092174	CYP71A25	Cytochrome P450 71A25 [Source:SWISS;ACC:Q9STK8]	9.47	0.723697	1	0	0.58
TBIU095190	-	-	9.47	0.723697	1	0	2.06
TBIU096238	-	-	9.47	0.723697	1	0	3.22
TBIU097183	-	-	9.47	0.723697	1	0	1.63
TBIU101979	GPX2	Probable glutathione peroxidase 2 [Source:SWISS;ACC:O04922]	9.47	0.723697	1	0	0.48
TBIU101988	-	-	9.47	0.723697	1	0	3.04
TBIU083153	GLCNAC1PUT2	UDP-N-acetylglucosamine diphosphorylase 2 [Source:SWISS;ACC:O64765]	9.47	0.723697	1	0	1.19
TBIU103033	-	-	9.47	0.723697	1	0	2.97
TBIU104803	-	-	9.47	0.723697	1	0	4.78
TBIU107951	-	-	9.47	0.723697	1	0	3.34
TBIU108760	Z-ISO	15-cis-zeta-carotene isomerase, chloroplastic [Source:SWISS;ACC:Q9SAC0]	9.47	0.723697	1	0	3.47
TBIU111862	-	-	9.47	0.723697	1	0	0.49
TBIU114116	-	-	9.47	0.723697	1	0	3.52
TBIU114399	-	-	9.47	0.723697	1	0	4.71
TBIU114398	-	-	9.47	0.723697	1	0	2.87
TBIU114622	-	-	9.47	0.723697	1	0	2.94
TBIU114636	-	-	9.47	0.723697	1	0	3.22
TBIU114885	-	-	9.47	0.723697	1	0	3.52
TBIU115458	-	-	9.47	0.723697	1	0	4.28
TBIU116392	-	-	9.47	0.723697	1	0	4.22
TBIU117632	-	-	9.47	0.723697	1	0	4.16
TBIU118261	-	-	9.47	0.723697	1	0	3.92
TBIU118248	-	-	9.47	0.723697	1	0	4.04
TBIU119077	-	-	9.47	0.723697	1	0	2.04
TBIU119632	-	-	9.47	0.723697	1	0	5.03
TBIU120311	-	-	9.47	0.723697	1	0	3.04
TBIU120331	-	-	9.47	0.723697	1	0	1.32
TBIU123678	-	-	9.47	0.723697	1	0	4.28
TBIU123749	-	-	9.47	0.723697	1	0	2.64
TBIU084553	-	-	9.47	0.723697	1	0	4.28
TBIU125906	-	-	9.47	0.723697	1	0	2.87
TBIU126176	-	-	9.47	0.723697	1	0	4.86
TBIU129005	-	-	9.47	0.723697	1	0	3.92
TBIU079597	-	-	9.47	0.723697	1	0	3.34
TBIU005090	GSTX4_TOBAC	Probable glutathione S-transferase [Source:SWISS;ACC:Q03666]	9.47	0.723697	1	0	2.9
TBIU003600	-	-	9.47	0.723697	1	0	4.35
TBIU001440	-	-	9.47	0.723697	1	0	1.62
TBIU000655	-	-	9.47	0.723697	1	0	3.18
TBIU073902	Tf2-9	Transposon Tf2-9 polyprotein [Source:SWISS;ACC:P0CT40]	9.47	0.723697	1	0	1.78
TBIU007394	-	-	9.47	0.723697	1	0	1.62
TBIU005213	-	-	9.47	0.723697	1	0	1.21
TBIU080434	-	-	9.47	0.723697	1	0	1.71
TBIU078537	PCMP-H79	Pentatricopeptide repeat-containing protein At3g49710 [Source:SWISS;ACC:Q9M2Y7]	9.47	0.723697	1	0	2.22
TBIU001827	PCMP-E46	Putative pentatricopeptide repeat-containing protein At3g25970 [Source:SWISS;ACC:Q9LU94]	9.47	0.723697	1	0	2.69
TBIU073726	-	-	9.47	0.723697	1	0	3.66
TBIU075181	-	-	9.47	0.723697	1	0	2.07
TBIU056875	At1g04910	Uncharacterized protein At1g04910 [Source:SWISS;ACC:Q8W486]	9.47	0.723697	1	0	0.11
TBIU081071	-	-	9.47	0.723697	1	0	4.1
TBIU078553	-	-	9.47	0.723697	1	0	3.43
TBIU073739	-	-	9.47	0.723697	1	0	2.18
TBIU057201	CYP72A154	11-oxo-beta-amyrin 30-oxidase [Source:SWISS;ACC:H1A988]	9.46	0.723697	1	0	0.19
TBIU019458	CYB561C	Probable transmembrane ascorbate ferrireductase 3 [Source:SWISS;ACC:Q67ZF6]	9.45	0.723697	1	0	1.04
TBIU029470	WRKY33	Probable WRKY transcription factor 33 [Source:SWISS;ACC:Q8S8P5]	9.45	0.723697	1	0	0.13
TBIU031002	ARI1	Probable E3 ubiquitin-protein ligase ARI1 [Source:SWISS;ACC:Q949V6]	9.45	0.723697	1	0	0.43
TBIU029316	VHA-a2	V-type proton ATPase subunit a2 [Source:SWISS;ACC:Q9SJT7]	9.44	0.723697	1	0	0.35
TBIU061408	-	-	9.44	0.723697	1	0	0.58
TBIU037056	-	-	9.44	0.723697	1	0	1.23
TBIU011612	-	-	9.43	0.723697	1	0	0.95
TBIU011944	ERF1B	Ethylene-responsive transcription factor 1B [Source:SWISS;ACC:Q8LDC8]	9.43	7.73341e-07	0.00203265	0.1	48.54
TBIU036338	-	-	9.43	0.723697	1	0	1.45
TBIU041994	At4g09760	Probable choline kinase 3 [Source:SWISS;ACC:Q9SZ92]	9.43	0.723697	1	0	2.8
TBIU066506	-	-	9.43	0.723697	1	0	0.19
TBIU008316	-	-	9.42	0.723697	1	0	0.18
TBIU025080	SUD1	Probable E3 ubiquitin ligase SUD1 [Source:SWISS;ACC:F4JKK0]	9.42	0.723697	1	0	0.36
TBIU047278	Os03g0288500	RNA pseudouridine synthase 5 [Source:SWISS;ACC:Q0DST9]	9.42	0.723697	1	0	0.93
TBIU058484	Rcbtb1	RCC1 and BTB domain-containing protein 1 [Source:SWISS;ACC:Q6NXM2]	9.42	0.723697	1	0	0.13
TBIU075371	-	-	9.42	0.723697	1	0	2.83
TBIU047486	Xylt1	Xylosyltransferase 1 [Source:SWISS;ACC:Q811B1]	9.41	0.723697	1	0	0.19
TBIU002863	-	-	9.4	3.29872e-07	0.00122622	0.28	134.81
TBIU014973	-	-	9.4	0.723697	1	0	0.57
TBIU094650	-	-	9.39	0.723697	1	0	0.62
TBIU006801	-	-	9.39	0.723697	1	0	1.04
TBIU009003	MIR	Miraculin [Source:SWISS;ACC:P13087]	9.39	1.43813e-07	0.000668302	0.27	127.63
TBIU036333	-	-	9.39	0.723697	1	0	0.46
TBIU058671	DDB_G0273453	Uncharacterized protein DDB_G0273453/DDB_G0273565 [Source:SWISS;ACC:Q8T1P1]	9.39	0.723697	1	0	0.32
TBIU102401	-	-	9.38	0.723697	1	0	0.89
TBIU096957	-	-	9.37	0.104277	1	0	0.96
TBIU099622	-	-	9.37	0.723697	1	0	0.42
TBIU026703	SINAT2	E3 ubiquitin-protein ligase SINAT2 [Source:SWISS;ACC:Q9M2P4]	9.36	0.723697	1	0	0.14
TBIU037749	FACE2	CAAX prenyl protease 2 [Source:SWISS;ACC:Q8GW19]	9.36	0.723697	1	0	0.09
TBIU042015	ASPG1	Protein ASPARTIC PROTEASE IN GUARD CELL 1 [Source:SWISS;ACC:Q9LS40]	9.35	0.723697	1	0	0.14
TBIU048857	-	-	9.35	0.723697	1	0	0.73
TBIU015556	ERV1	FAD-linked sulfhydryl oxidase ERV1 [Source:SWISS;ACC:Q8GXX0]	9.35	0.723697	1	0	0.58
TBIU052054	ICMTB	Protein-S-isoprenylcysteine O-methyltransferase B [Source:SWISS;ACC:Q93W54]	9.35	0.723697	1	0	0.2
TBIU037776	At5g62370	Pentatricopeptide repeat-containing protein At5g62370 [Source:SWISS;ACC:Q9LVA2]	9.35	0.723697	1	0	0.05
TBIU041686	BASS6	Probable sodium/metabolite cotransporter BASS6, chloroplastic [Source:SWISS;ACC:Q8VYY4]	9.35	0.723697	1	0	0.11
TBIU037476	-	-	9.35	0.723697	1	0	0.09
TBIU008742	-	-	9.34	0.723697	1	0	0.38
TBIU039305	XTH23	Probable xyloglucan endotransglucosylase/hydrolase protein 23 [Source:SWISS;ACC:Q38910]	9.34	0.723697	1	0	0.2
TBIU062233	NLP4	Protein NLP4 [Source:SWISS;ACC:Q9LE38]	9.34	0.723697	1	0	0.07
TBIU081989	-	-	9.33	0.723697	1	0	0.31
TBIU012242	-	-	9.32	0.723697	1	0	0.37
TBIU017927	KDTA	Probable 3-deoxy-D-manno-octulosonic acid transferase, mitochondrial [Source:SWISS;ACC:Q8VZA5]	9.32	0.723697	1	0	0.27
TBIU041106	-	-	9.32	0.723697	1	0	0.1
TBIU049662	RING1A	Putative E3 ubiquitin-protein ligase RING1a [Source:SWISS;ACC:Q9FKW0]	9.32	0.723697	1	0	0.17
TBIU081474	-	-	9.31	0.788963	1	0	3.04
TBIU007073	-	-	9.31	0.788963	1	0	0.26
TBIU097012	-	-	9.3	0.788963	1	0	0.88
TBIU029231	-	-	9.3	0.788963	1	0	0.28
TBIU034159	CODM	Codeine O-demethylase [Source:SWISS;ACC:D4N502]	9.3	8.69691e-06	0.0107496	0.12	51.76
TBIU042780	GRF3	Growth-regulating factor 3 [Source:SWISS;ACC:Q6AWY6]	9.29	0.788963	1	0	0.1
TBIU024635	prmA	Ribosomal protein L11 methyltransferase {ECO:0000255|HAMAP-Rule:MF_00735} [Source:SWISS;ACC:Q81ZZ9]	9.29	0.788963	1	0	0.12
TBIU044050	-	-	9.28	0.788963	1	0	3.36
TBIU030865	ZTP29	Zinc transporter ZTP29 [Source:SWISS;ACC:Q940Q3]	9.27	0.788963	1	0	0.15
TBIU022430	-	-	9.27	0.788963	1	0	0.31
TBIU055150	NAT7	Nucleobase-ascorbate transporter 7 [Source:SWISS;ACC:Q0WPE9]	9.27	0.788963	1	0	0.14
TBIU094320	-	-	9.26	0.788963	1	0	0.28
TBIU000978	-	-	9.26	0.788963	1	0	0.88
TBIU046483	PREPL	Prolyl endopeptidase-like [Source:SWISS;ACC:Q5ZKL5]	9.26	0.788963	1	0	0.41
TBIU054830	-	-	9.26	0.788963	1	0	0.1
TBIU068860	PURKE	Phosphoribosylaminoimidazole carboxylase, chloroplastic [Source:SWISS;ACC:P55195]	9.25	0.788963	1	0	2.06
TBIU083059	-	-	9.24	0.788963	1	0	1.35
TBIU018836	-	-	9.24	0.788963	1	0	0.42
TBIU042849	At1g03790	Zinc finger CCCH domain-containing protein 2 [Source:SWISS;ACC:Q9ZWA1]	9.24	0.788963	1	0	0.08
TBIU023012	MYB4	Myb-related protein Myb4 [Source:SWISS;ACC:Q7XBH4]	9.24	0.788963	1	0	0.56
TBIU032709	-	-	9.23	0.788963	1	0	0.17
TBIU049577	-	-	9.23	0.788963	1	0	0.13
TBIU047069	SPO11-1	Meiotic recombination protein SPO11-1 [Source:SWISS;ACC:Q9M4A2]	9.23	0.788963	1	0	0.32
TBIU045737	MYB3R-1	Myb-related protein 3R-1 [Source:SWISS;ACC:Q9S7G7]	9.23	0.788963	1	0	0.08
TBIU105214	-	-	9.22	0.788963	1	0	0.32
TBIU072096	ND5	NADH-ubiquinone oxidoreductase chain 5 [Source:SWISS;ACC:P10330]	9.21	0.788963	1	0	0.69
TBIU019465	RBK2	Receptor-like cytosolic serine/threonine-protein kinase RBK2 [Source:SWISS;ACC:Q8RXC8]	9.2	0.788963	1	0	0.28
TBIU093884	-	-	9.19	0.788963	1	0	1.06
TBIU056538	-	-	9.19	0.788963	1	0	0.64
TBIU063212	-	-	9.19	0.788963	1	0	0.43
TBIU095368	-	-	9.18	0.788963	1	0	0.8
TBIU105408	-	-	9.18	0.788963	1	0	0.25
TBIU022271	-	-	9.18	0.788963	1	0	0.09
TBIU042010	-	-	9.18	0.788963	1	0	0.19
TBIU083298	-	-	9.17	0.788963	1	0	1.48
TBIU081178	-	-	9.17	0.788963	1	0	1.04
TBIU037761	FACE2	CAAX prenyl protease 2 [Source:SWISS;ACC:Q8GW19]	9.17	0.788963	1	0	0.08
TBIU035357	PEX16	Peroxisome biogenesis protein 16 [Source:SWISS;ACC:Q8S8S1]	9.17	0.788963	1	0	0.12
TBIU036435	-	-	9.16	0.788963	1	0	0.5
[truncated: 123,014 more rows]
