# Supplementary material for: Two Cycloartenol Synthases for Phytosterol Biosynthesis in Polygala tenuifolia Willd
Source: Int J Mol Sci. 2017 Nov 15;18(11):2426. doi: 10.3390/ijms18112426 (PMC5713394; doi:10.3390/ijms18112426)
Supplement: Supplementary file 1 [file ijms-18-02426-s001.zip › Table S4. Phytosterol unigenes_DEUGs analysis of unigenes related to phytosterol biosynthesis.xlsx]

## Sheet: Sheet1
Supplemental Table S4. DEUGs analysis of unigenes related to phytosterol biosynthesis in P. tenuifolia
Gene ID	GeneName	Description	Log2fc	p-value	q-value	CON (FPKM)	MeJA (FPKM)
TBIU090685	HSD1	11-beta-hydroxysteroid dehydrogenase 1B [Source:SWISS;ACC:P0DKC6]	-0.702	0.848783	1	2.08	0.9
TBIU000516	HSD1	11-beta-hydroxysteroid dehydrogenase 1B [Source:SWISS;ACC:P0DKC6]	-1.77	0.699917	1	1.41	0.29
TBIU036676	HSD1	11-beta-hydroxysteroid dehydrogenase 1B [Source:SWISS;ACC:P0DKC6]	-0.419	0.934632	1	0.96	0.5
TBIU036678	HSD1	11-beta-hydroxysteroid dehydrogenase 1B [Source:SWISS;ACC:P0DKC6]	0.0942	0.97979	1	1.75	1.3
TBIU036677	HSD1	11-beta-hydroxysteroid dehydrogenase 1B [Source:SWISS;ACC:P0DKC6]	8.83	0.857446	1	0	0.18
TBIU036675	HSD1	11-beta-hydroxysteroid dehydrogenase 1B [Source:SWISS;ACC:P0DKC6]	0.343	0.970529	1	0.86	0.76
TBIU036679	HSD1	11-beta-hydroxysteroid dehydrogenase 1B [Source:SWISS;ACC:P0DKC6]	-1.22	0.554158	1	3.27	0.98
TBIU036681	HSD1	11-beta-hydroxysteroid dehydrogenase 1B [Source:SWISS;ACC:P0DKC6]	-12	0.0615752	1	1.85	0
TBIU036680	HSD1	11-beta-hydroxysteroid dehydrogenase 1B [Source:SWISS;ACC:P0DKC6]	9.75	0.66265	1	0	0.48
TBIU036682	HSD1	11-beta-hydroxysteroid dehydrogenase 1B [Source:SWISS;ACC:P0DKC6]	10.2	0.554263	1	0	0.39
TBIU087534	HSD2	11-beta-hydroxysteroid dehydrogenase-like 2 [Source:SWISS;ACC:Q9STY8]	-0.961	0.896889	1	1.37	0.49
TBIU077037	HSD2	11-beta-hydroxysteroid dehydrogenase-like 2 [Source:SWISS;ACC:Q9STY8]	-1.05	0.925535	1	3.55	1.2
TBIU036683	HSD7	11-beta-hydroxysteroid dehydrogenase-like 4B [Source:SWISS;ACC:Q9LUF2]	-8.82	0.804065	1	1.78	0
TBIU083873	HSD6	11-beta-hydroxysteroid dehydrogenase-like 6 [Source:SWISS;ACC:Q9LUE4]	0.915	0.708668	1	1.84	2.42
TBIU115472	HSD6	11-beta-hydroxysteroid dehydrogenase-like 6 [Source:SWISS;ACC:Q9LUE4]	-8.29	0.891616	1	1.16	0
TBIU015823	SMT2	24-methylenesterol C-methyltransferase 2 [Source:SWISS;ACC:Q39227]	-9.4	0.644144	1	0.83	0
TBIU015824	SMT2	24-methylenesterol C-methyltransferase 2 [Source:SWISS;ACC:Q39227]	-0.659	0.59444	1	96.73	42.79
TBIU015822	SMT2	24-methylenesterol C-methyltransferase 2 [Source:SWISS;ACC:Q39227]	-9.85	0.543192	1	1.05	0
TBIU015821	SMT2	24-methylenesterol C-methyltransferase 2 [Source:SWISS;ACC:Q39227]	-0.469	0.901979	1	1.57	0.8
TBIU005085	SMT2	24-methylenesterol C-methyltransferase 2 [Source:SWISS;ACC:Q39227]	0.294	0.952881	1	4.15	3.56
TBIU017771	DWF5	7-dehydrocholesterol reductase [Source:SWISS;ACC:Q9LDU6]	0.312	0.807918	1	16.49	14.29
TBIU025715	CPI1	Cycloeucalenol cycloisomerase [Source:SWISS;ACC:Q9M643]	-3.29	0.286271	1	2.05	0.15
TBIU025716	CPI1	Cycloeucalenol cycloisomerase [Source:SWISS;ACC:Q9M643]	-0.356	0.864313	1	2.08	1.13
TBIU025717	CPI1	Cycloeucalenol cycloisomerase [Source:SWISS;ACC:Q9M643]	0.494	0.699647	1	20.73	20.39
TBIU111195	CYP710A1	Cytochrome P450 710A1 [Source:SWISS;ACC:O64697]	-7.14	0.975501	1	1.18	0
TBIU034374	CYP710A1	Cytochrome P450 710A1 [Source:SWISS;ACC:O64697]	1.42	0.345528	1	2.37	4.43
TBIU034372	CYP710A1	Cytochrome P450 710A1 [Source:SWISS;ACC:O64697]	1.97	0.131295	1	9.66	26.46
TBIU034373	CYP710A1	Cytochrome P450 710A1 [Source:SWISS;ACC:O64697]	1.16	0.368266	1	10.21	15.97
TBIU014867	FK	Delta(14)-sterol reductase [Source:SWISS;ACC:Q9LDR4]	-0.285	0.889724	1	1.92	1.1
TBIU014866	FK	Delta(14)-sterol reductase [Source:SWISS;ACC:Q9LDR4]	-11.9	0.0672279	1	1.56	0
TBIU014865	FK	Delta(14)-sterol reductase [Source:SWISS;ACC:Q9LDR4]	0.00171	0.998184	1	11.44	8
TBIU058492	DIM	Delta(24)-sterol reductase [Source:SWISS;ACC:P93472]	-0.89	0.518504	1	10.19	3.84
TBIU005120	DIM	Delta(24)-sterol reductase [Source:SWISS;ACC:P93472]	-0.959	0.938634	1	3.9	1.41
TBIU058495	DIM	Delta(24)-sterol reductase [Source:SWISS;ACC:P93472]	-1.56	0.262093	1	11.7	2.76
TBIU007431	DIM	Delta(24)-sterol reductase [Source:SWISS;ACC:P93472]	-0.402	0.858807	1	11.88	6.29
TBIU007430	DIM	Delta(24)-sterol reductase [Source:SWISS;ACC:P93472]	-1.77	0.788324	1	2	0.41
TBIU058497	DIM	Delta(24)-sterol reductase [Source:SWISS;ACC:P93472]	-0.318	0.88017	1	12.26	6.88
TBIU058493	DIM	Delta(24)-sterol reductase [Source:SWISS;ACC:P93472]	-11.3	0.165027	1	2.3	0
TBIU058491	DIM	Delta(24)-sterol reductase [Source:SWISS;ACC:P93472]	-0.275	0.935039	1	0.94	0.54
TBIU058489	DIM	Delta(24)-sterol reductase [Source:SWISS;ACC:P93472]	0.209	0.908543	1	2.1	1.69
TBIU080390	SC5D_TOBAC	Delta(7)-sterol-C5(6)-desaturase [Source:SWISS;ACC:Q9ZT29]	-1.5	0.954367	1	1.23	0.3
TBIU035160	SMO1-1	Methylsterol monooxygenase 1-1 [Source:SWISS;ACC:Q8L7W5]	0.269	0.930636	1	1.26	1.06
TBIU035157	SMO1-1	Methylsterol monooxygenase 1-1 [Source:SWISS;ACC:Q8L7W5]	0.166	0.918754	1	5	3.92
TBIU035158	SMO1-1	Methylsterol monooxygenase 1-1 [Source:SWISS;ACC:Q8L7W5]	0.771	0.58982	1	5.02	5.98
TBIU072934	SMO2-2	Methylsterol monooxygenase 2-2 [Source:SWISS;ACC:Q8VWZ8]	-0.0972	0.96825	1	2.11	1.38
TBIU072933	SMO2-2	Methylsterol monooxygenase 2-2 [Source:SWISS;ACC:Q8VWZ8]	0.364	0.771787	1	21.31	19.16
TBIU092594	CYP51	Obtusifoliol 14-alpha demethylase [Source:SWISS;ACC:P93846]	-0.152	1	1	1.82	1.15
TBIU045829	CYP51G1	Sterol 14-demethylase [Source:SWISS;ACC:Q9SAA9]	0.104	0.93659	1	12.19	9.15
TBIU045831	CYP51G1	Sterol 14-demethylase [Source:SWISS;ACC:Q9SAA9]	0.122	0.930072	1	9.29	7.06
TBIU045828	CYP51G1	Sterol 14-demethylase [Source:SWISS;ACC:Q9SAA9]	-1.49	0.26566	1	17.92	4.45
TBIU045829	CYP51G1	Sterol 14-demethylase [Source:SWISS;ACC:Q9SAA9]	0.104	0.93659	1	12.19	9.15
TBIU045831	CYP51G1	Sterol 14-demethylase [Source:SWISS;ACC:Q9SAA9]	0.122	0.930072	1	9.29	7.06
TBIU045828	CYP51G1	Sterol 14-demethylase [Source:SWISS;ACC:Q9SAA9]	-1.49	0.26566	1	17.92	4.45
TBIU045829	CYP51G1	Sterol 14-demethylase [Source:SWISS;ACC:Q9SAA9]	0.104	0.93659	1	12.19	9.15
